# Supplementary material for: Quantitative localisation of titanium in the framework of titanium silicalite-1 using anomalous X-ray powder diffraction
Source: Nat Commun. 2024 Sep 5;15:7757. doi: 10.1038/s41467-024-51788-7 (PMC11377426; doi:10.1038/s41467-024-51788-7)
Supplement: Supplementary file 3 — Source Data [file 41467_2024_51788_MOESM3_ESM.xlsx]

## Sheet: Figure 1A
Figure 1A	XANES, f1 and f2
Energy [keV]	XANES [normalized μ(E)]		Energy [keV]	f1 [e atom-1]	f2 [e atom-1]
4.5	-0.00154		4.51727	17.8256	0.55455
4.75398	-0.00207		4.59033	17.6586	0.53929
4.759	-0.00154		4.66458	17.4479	0.52443
4.76399	-0.00248		4.74003	17.166	0.50997
4.76897	-0.00323		4.764	17.1792	0.5
4.77395	-0.00324		4.76898	17.2592	0.5
4.77898	-0.00242		4.77396	17.2292	0.5
4.78396	-0.00187		4.77898	17.2092	0.5
4.78895	-0.00268		4.78397	17.1792	0.5
4.79396	-0.00213		4.78896	17.1592	0.5
4.79894	-0.000905002		4.79396	17.1292	0.5
4.80393	-0.000849916		4.79894	17.0992	0.5
4.80893	-0.00142		4.80394	17.0692	0.5
4.81395	-0.000184953		4.80894	17.0492	0.49
4.81893	-0.000516455		4.81395	17.0192	0.49
4.82393	0.00014383		4.81894	16.9792	0.49
4.82895	0.000396678		4.82394	16.9492	0.49
4.83393	6.266e-05		4.82895	16.9192	0.49
4.83895	-0.000119367		4.83394	16.8792	0.49
4.84393	-0.000773924		4.83895	16.8492	0.49
4.84892	-0.000904381		4.84394	16.8092	0.49
4.85393	-0.000377631		4.84892	16.7692	0.49
4.85891	-0.000629726		4.85393	16.7292	0.49
4.86391	0.00123		4.85892	16.6892	0.48
4.86893	0.000686391		4.86391	16.6392	0.48
4.87391	0.000635547		4.86894	16.5992	0.48
4.87893	-0.000228615		4.87392	16.5492	0.48
4.88391	0.000208876		4.87893	16.4992	0.48
4.8889	0.000292711		4.88392	16.4392	0.48
4.89395	-0.000170799		4.88891	16.3892	0.48
4.89891	0.000968767		4.89396	16.3192	0.48
4.90394	0.000606851		4.89891	16.2592	0.48
4.90892	7.40242e-05		4.90394	16.1892	0.48
4.91393	0.000169206		4.90892	16.1092	0.48
4.91895	0.000660595		4.91394	16.0292	0.47
4.92393	-0.000716462		4.91896	15.9392	0.47
4.92895	-0.00046008		4.92394	15.8392	0.47
4.93393	-0.00137		4.92896	15.7292	0.47
4.93896	0.000121207		4.93394	15.6092	0.47
4.94394	-6.82936e-06		4.93897	15.4692	0.47
4.94646	0.00081067		4.94395	15.3092	0.47
4.95092	0.00154		4.94646	15.2192	0.47
4.95424	0.00234		4.95093	15.0292	0.47
4.95674	0.00232		4.95424	14.8592	0.47
4.95859	0.00409		4.95675	14.6992	0.46
4.95997	0.005		4.9586	14.5492	0.47
4.96102	0.00738		4.95997	14.4392	0.49
4.96178	0.00861		4.96103	14.3492	0.5
4.96236	0.00994		4.96179	14.2692	0.5
4.9628	0.01202		4.96237	14.1992	0.5
4.96312	0.01296		4.96281	14.1392	0.5
4.96336	0.01456		4.96312	14.0792	0.5
4.9636	0.01548		4.96336	14.0392	0.51
4.96386	0.01785		4.9636	13.9992	0.52
4.9641	0.01987		4.96386	13.9592	0.54
4.96437	0.02291		4.9641	13.9192	0.53
4.96461	0.02668		4.96438	13.8492	0.54
4.96487	0.03054		4.96462	13.7992	0.55
4.96511	0.03502		4.96488	13.7292	0.58
4.96535	0.04113		4.96512	13.6692	0.59
4.96561	0.05188		4.96536	13.5992	0.61
4.96585	0.0644		4.96562	13.4992	0.62
4.96611	0.08593		4.96586	13.3792	0.67
4.96637	0.11535		4.96612	13.2492	0.75
4.96663	0.1595		4.96638	13.1192	0.86
4.96687	0.22247		4.96664	12.9592	0.98
4.96711	0.32512		4.96688	12.7792	1.19
4.96735	0.49219		4.96712	12.5992	1.53
4.96761	0.70746		4.96736	12.5792	2.1
4.96785	0.83899		4.96762	12.9192	2.78
4.96811	0.82229		4.96786	13.5992	3.23
4.96837	0.65195		4.96812	14.4692	3.15
4.96863	0.44848		4.96838	15.0892	2.6
4.96887	0.31291		4.96864	15.3092	1.95
4.96911	0.21493		4.96888	15.2492	1.47
4.96935	0.15324		4.96912	15.0692	1.15
4.96961	0.11591		4.96936	14.8692	0.96
4.96985	0.09746		4.96962	14.6892	0.86
4.97011	0.0831		4.96986	14.5392	0.79
4.97037	0.07565		4.97012	14.3992	0.74
4.97063	0.07145		4.97038	14.2792	0.71
4.97087	0.06877		4.97064	14.1692	0.7
4.97111	0.06889		4.97088	14.0792	0.69
4.97135	0.07046		4.97112	13.9892	0.7
4.97159	0.0726		4.97136	13.8992	0.69
4.97185	0.07566		4.9716	13.8192	0.7
4.97209	0.07924		4.97186	13.7292	0.72
4.97238	0.08672		4.9721	13.6592	0.73
4.97262	0.0955		4.97238	13.5692	0.76
4.97288	0.10789		4.97262	13.4892	0.79
4.97312	0.12077		4.97288	13.4192	0.83
4.97336	0.1326		4.97312	13.3592	0.86
4.9736	0.144		4.97336	13.2892	0.89
4.97386	0.1571		4.9736	13.2292	0.93
4.9741	0.17007		4.97387	13.1492	0.98
4.97436	0.18603		4.97411	13.0992	1.03
4.97462	0.20307		4.97437	13.0292	1.07
4.97488	0.22533		4.97463	12.9592	1.13
4.97512	0.24988		4.97489	12.8892	1.21
4.97534	0.27479		4.97513	12.8292	1.28
4.9756	0.3054		4.97535	12.7792	1.36
4.97586	0.33584		4.97561	12.7492	1.47
4.97611	0.36257		4.97587	12.7392	1.57
4.97637	0.38617		4.97611	12.7392	1.66
4.97663	0.40409		4.97637	12.7492	1.73
4.97689	0.4191		4.97663	12.7592	1.79
4.97711	0.42904		4.97689	12.7692	1.83
4.97735	0.43954		4.97712	12.7692	1.88
4.97761	0.45051		4.97736	12.7692	1.9
4.97785	0.46212		4.97762	12.7492	1.93
4.97811	0.47593		4.97786	12.7292	1.98
4.97835	0.48843		4.97812	12.7092	2.02
4.97864	0.50523		4.97836	12.6892	2.08
4.97888	0.51952		4.97864	12.6792	2.13
4.97912	0.53307		4.97888	12.6592	2.17
4.97936	0.54823		4.97912	12.6392	2.2
4.9796	0.56245		4.97937	12.5992	2.25
4.97984	0.57929		4.97961	12.5692	2.3
4.9801	0.60313		4.97985	12.5292	2.36
4.98036	0.63159		4.98011	12.4792	2.43
4.98063	0.66689		4.98037	12.4292	2.53
4.98087	0.7005		4.98063	12.3892	2.65
4.98111	0.74197		4.98087	12.3792	2.76
4.98135	0.78454		4.98111	12.3692	2.88
4.98159	0.82034		4.98136	12.3792	3.01
4.98185	0.86018		4.9816	12.4192	3.15
4.98209	0.89091		4.98186	12.4792	3.27
4.98236	0.92104		4.9821	12.5492	3.38
4.98262	0.94379		4.98236	12.6392	3.47
4.98288	0.96246		4.98262	12.7292	3.54
4.9831	0.97363		4.98289	12.8192	3.6
4.98336	0.98345		4.98311	12.8892	3.64
4.9836	0.98987		4.98337	12.9792	3.67
4.98384	0.99441		4.98361	13.0392	3.69
4.98411	0.99838		4.98385	13.1092	3.71
4.98435	1.00071		4.98411	13.1692	3.72
4.98461	1.00372		4.98436	13.2192	3.73
4.98487	1.00662		4.98462	13.2592	3.74
4.98511	1.00942		4.98488	13.2992	3.76
4.98534	1.01235		4.98512	13.3392	3.76
4.9856	1.0178		4.98534	13.3692	3.77
4.98586	1.02249		4.9856	13.3892	3.79
4.9861	1.02772		4.98587	13.4192	3.81
4.98636	1.03396		4.98611	13.4492	3.82
4.98663	1.04183		4.98637	13.4692	3.84
4.98687	1.05048		4.98663	13.4892	3.86
4.98711	1.05806		4.98687	13.5092	3.89
4.98735	1.06617		4.98712	13.5392	3.93
4.98759	1.0746		4.98736	13.5792	3.95
4.98786	1.08302		4.9876	13.6092	3.96
4.9881	1.08987		4.98786	13.6292	3.99
4.98836	1.09569		4.9881	13.6592	4.03
4.9886	1.10053		4.98837	13.7092	4.05
4.98886	1.10668		4.98861	13.7492	4.06
4.98911	1.11039		4.98887	13.7892	4.08
4.98935	1.11368		4.98911	13.8192	4.09
4.98959	1.11673		4.98936	13.8492	4.09
4.98985	1.11933		4.9896	13.8792	4.11
4.9901	1.12177		4.98986	13.9092	4.12
4.99034	1.12534		4.9901	13.9292	4.12
4.99062	1.12948		4.99035	13.9592	4.14
4.99086	1.13479		4.99063	13.9892	4.15
4.99111	1.1389		4.99087	14.0092	4.16
4.99135	1.14479		4.99111	14.0292	4.17
4.99159	1.1506		4.99136	14.0392	4.19
4.99183	1.15714		4.9916	14.0592	4.21
4.9921	1.16379		4.99184	14.0892	4.24
4.99236	1.17092		4.9921	14.1192	4.25
4.9926	1.17588		4.99237	14.1492	4.28
4.99286	1.18152		4.99261	14.1792	4.3
4.99311	1.18593		4.99287	14.2192	4.32
4.99335	1.18932		4.99311	14.2592	4.34
4.99359	1.19289		4.99336	14.2992	4.34
4.99383	1.19509		4.9936	14.3292	4.35
4.9941	1.19652		4.99384	14.3592	4.37
4.99434	1.19754		4.9941	14.3992	4.38
4.9946	1.19773		4.99435	14.4392	4.37
4.99487	1.19856		4.99461	14.4692	4.37
4.99511	1.19712		4.99487	14.5092	4.37
4.99535	1.19659		4.99512	14.5292	4.37
4.99559	1.19523		4.99536	14.5592	4.37
4.99584	1.19539		4.9956	14.5892	4.38
4.9961	1.19474		4.99584	14.6192	4.36
4.99634	1.19521		4.99611	14.6292	4.35
4.99661	1.1954		4.99635	14.6392	4.36
4.99687	1.19666		4.99661	14.6692	4.38
4.99711	1.1978		4.99688	14.6892	4.37
4.99734	1.19994		4.99712	14.7092	4.37
4.9976	1.20191		4.99734	14.7292	4.37
4.99784	1.20387		4.99761	14.7392	4.37
4.99809	1.20556		4.99785	14.7492	4.38
4.99835	1.2086		4.99809	14.7692	4.4
4.99859	1.21043		4.99836	14.7992	4.41
4.99888	1.21346		4.9986	14.8192	4.4
4.99914	1.21515		4.99888	14.8292	4.41
4.99938	1.21715		4.99915	14.8492	4.43
4.99967	1.22026		4.99939	14.8792	4.44
4.99995	1.22418		4.99967	14.8992	4.43
5.00023	1.22841		4.99996	14.9092	4.44
			5.00024	14.9292	4.46

## Sheet: Figure 1B
Figure 1B	ΔFhkl/Fhkl vs reflection
Reflection (h k l)	|ΔFhkl/Fhkl| [%]
2 1 1	76.5291
2 3 1	24.3874
5 0 2	25.5451
6 3 1	25.0693
3 5 3	20.938
6 2 3	35.1879
4 6 2	36.6504
8 0 1	26.9714
3 6 4	53.7308
8 3 2	92.4571
8 0 3	22.7402
4 7 3	27.4958
7 6 1	28.4396
6 6 4	65.4925
10 1 2	30.7859
4 7 5	89.3755
10 2 3	34.8876
9 3 4	23.461
2 11 0	21.2408
6 6 5	22.617
3 11 1	27.37
10 5 2	96.2008
7 9 2	24.0513
9 8 1	57.5228
3 8 6	57.835
9 1 6	33.954
9 8 3	32.3675
9 3 6	26.6122
13 0 2	20.3066
8 2 7	28.7823
9 10 1	28.2357
8 11 0	64.8929
10 9 2	46.2768
5 5 8	38.8068
14 0 2	22.0829
4 3 9	35.4349
14 2 2	51.8513

## Sheet: Figure 2B
Figure 2B	Relative DFT energy of Ti-Ti pair models vs Ti-Ti distance
Ti-Ti distance [Å]	ΔE [kJ mol-1]
9.64554	5.48729
11.8973	4.06952
13.5174	18.1685
12.1679	0
11.6525	9.15141
12.1774	23.4457
3.36332	56.2382
4.733	36.2319
7.16263	38.6938
13.5622	21.1615
10.5831	22.6843
9.444	38.9362
12.0667	12.0511
8.58104	28.5522
7.9331	53.2714
7.21676	44.9408
13.5953	17.8534
13.3792	11.8148
8.8398	20.2653
11.6597	24.1579
12.0143	22.6417
7.67517	66.2832

## Sheet: Figure 3A
Figure 3A	Cell parameters vs Ti loading
[Ti]/([Ti]+[Si])	a [Å]	err(a)	b [Å]	err(b)	c [Å]	err(c)
0	20.0871	0.00427	19.8938	0.00422	13.3828	0.00281
0.02246	20.1402	0.0021	19.9658	0.0021	13.4281	0.0014
0.01853	20.1272	0.0051	19.9465	0.0051	13.4174	0.0034

## Sheet: Figure 3B
Figure 3B	Unit cell volume vs Ti loading
[Ti]/([Ti]+[Si])	V [Å3]	err(V)
0	5347.86	1.959
0.019	5399.65	0.9806
0.023	5386.66	2.3679

## Sheet: Supplementary Figure 1A
Supplementary Figure 1A	DR-UV-Vis
	TS1A	TS1B
Wavenumber [cm^(-1)]	Kubelka-Munk	Kubelka-Munk
25000	8e-16	9.46125e-16
25062.7	2.1231e-09	1.49311e-08
25125.6	3.06923e-08	1.02755e-07
25188.9	1.6582e-07	2.46558e-07
25252.5	1.92008e-07	5.10706e-07
25316.5	5.31985e-07	8.77922e-07
25380.7	7.44237e-07	1.1406e-06
25445.3	9.85698e-07	1.20469e-06
25510.2	9.70105e-07	1.37155e-06
25575.4	1.14541e-06	2.12875e-06
25641	1.04047e-06	2.41039e-06
25706.9	1.05159e-06	2.75825e-06
25773.2	9.72452e-07	2.40708e-06
25839.8	1.96401e-06	3.25089e-06
25906.7	2.35826e-06	4.36932e-06
25974	3.46459e-06	4.69446e-06
26041.7	4.12617e-06	5.69841e-06
26109.7	4.65745e-06	7.0372e-06
26178	3.77928e-06	7.51725e-06
26246.7	3.87189e-06	9.54862e-06
26315.8	2.85151e-06	9.86328e-06
26385.2	2.81252e-06	1.15071e-05
26455	3.67575e-06	1.44909e-05
26525.2	4.56667e-06	1.53749e-05
26595.7	4.50019e-06	1.96078e-05
26666.7	6.47949e-06	2.46079e-05
26738	6.15769e-06	3.54674e-05
26809.7	5.02973e-06	4.55015e-05
26881.7	5.74848e-06	5.64765e-05
26954.2	6.68627e-06	6.80965e-05
27027	6.40341e-06	8.55886e-05
27100.3	7.49281e-06	0.000105372
27173.9	8.87063e-06	0.000132869
27248	8.91837e-06	0.000161397
27322.4	9.67721e-06	0.000204985
27397.3	9.62767e-06	0.000255437
27472.5	1.04394e-05	0.000310414
27548.2	1.42905e-05	0.000395387
27624.3	1.34207e-05	0.000483437
27700.8	1.65715e-05	0.000593788
27777.8	1.88166e-05	0.000739635
27855.2	2.00694e-05	0.0008767
27933	2.19535e-05	0.00105
28011.2	2.58798e-05	0.00124
28089.9	2.52248e-05	0.00146
28169	2.51547e-05	0.00174
28248.6	2.81162e-05	0.00202
28328.6	3.08313e-05	0.00235
28409.1	3.06724e-05	0.00278
28490	4.04257e-05	0.00316
28571.4	5.24536e-05	0.00363
28653.3	5.46105e-05	0.00411
28735.6	6.01194e-05	0.0047
28818.4	6.6129e-05	0.00531
28901.7	7.8716e-05	0.00599
28985.5	9.16526e-05	0.0067
29069.8	9.52942e-05	0.00763
29154.5	8.71882e-05	0.00857
29239.8	9.25491e-05	0.00958
29325.5	8.22811e-05	0.01072
29411.8	9.61482e-05	0.01215
29498.5	0.000110495	0.0136
29585.8	0.000128566	0.01509
29673.6	0.000168307	0.01663
29761.9	0.000198886	0.0185
29850.7	0.000195999	0.02051
29940.1	0.000209348	0.02282
30030	0.000240389	0.02483
30120.5	0.00025597	0.02719
30211.5	0.000275553	0.02974
30303	0.000325369	0.03281
30395.1	0.000365611	0.03586
30487.8	0.000375334	0.03907
30581	0.00039937	0.04267
30674.8	0.000453203	0.04648
30769.2	0.00046498	0.05081
30864.2	0.000492669	0.05541
30959.8	0.000533765	0.05969
31055.9	0.000575094	0.06437
31152.6	0.000609009	0.06932
31250	0.000675011	0.07424
31348	0.000741388	0.07929
31446.5	0.000791664	0.08437
31545.7	0.000843331	0.08883
31645.6	0.000931336	0.09447
31746	0.000994252	0.10025
31847.1	0.00107	0.10576
31948.9	0.00119	0.11105
32051.3	0.00125	0.11664
32154.3	0.00132	0.12262
32258.1	0.00141	0.12908
32362.5	0.00145	0.1348
32467.5	0.00154	0.14041
32573.3	0.00166	0.14689
32679.7	0.00175	0.15377
32786.9	0.00183	0.16141
32894.7	0.00193	0.16879
33003.3	0.00201	0.17713
33112.6	0.00209	0.18573
33222.6	0.0022	0.19492
33333.3	0.00233	0.20536
33444.8	0.0026	0.21683
33557	0.0028	0.22898
33670	0.00303	0.24224
33783.8	0.00325	0.25671
33898.3	0.00349	0.27333
34013.6	0.00364	0.29134
34129.7	0.00384	0.31032
34246.6	0.00415	0.32983
34364.3	0.00442	0.35251
34482.8	0.00469	0.37517
34602.1	0.00495	0.40058
34722.2	0.00526	0.42483
34843.2	0.00555	0.45117
34965	0.00585	0.47812
35087.7	0.00622	0.50468
35211.3	0.00671	0.5304
35335.7	0.0072	0.55742
35461	0.00772	0.58182
35587.2	0.00831	0.60659
35714.3	0.00887	0.62877
35842.3	0.00959	0.6492
35971.2	0.0103	0.66855
36101.1	0.01116	0.68528
36231.9	0.01215	0.70042
36363.6	0.01306	0.71323
36496.4	0.01404	0.72699
36630	0.01525	0.73696
36764.7	0.01632	0.74403
36900.4	0.0175	0.75031
37037	0.01912	0.75497
37174.7	0.0207	0.75745
37313.4	0.02244	0.76036
37453.2	0.02423	0.75872
37594	0.02634	0.75941
37735.8	0.02869	0.75915
37878.8	0.03133	0.75804
38022.8	0.03428	0.75723
38167.9	0.03749	0.75448
38314.2	0.04091	0.75104
38461.5	0.04475	0.74948
38610	0.04899	0.74578
38759.7	0.05364	0.74305
38910.5	0.05897	0.74115
39062.5	0.0649	0.73709
39215.7	0.07097	0.73614
39370.1	0.07772	0.73485
39525.7	0.08527	0.73197
39682.5	0.09365	0.73105
39840.6	0.10323	0.73136
40000	0.11384	0.72978
40160.6	0.12599	0.73093
40322.6	0.13891	0.7314
40485.8	0.15344	0.73365
40650.4	0.16859	0.73648
40816.3	0.18593	0.74043
40983.6	0.20402	0.74417
41152.3	0.22373	0.75073
41322.3	0.2452	0.75899
41493.8	0.26894	0.7671
41666.7	0.29339	0.7761
41841	0.32055	0.78928
42016.8	0.35004	0.80298
42194.1	0.38071	0.81797
42372.9	0.41399	0.83666
42553.2	0.44906	0.85443
42735	0.48555	0.87704
42918.5	0.52517	0.89758
43103.4	0.5656	0.92097
43290	0.60811	0.94176
43478.3	0.65209	0.96546
43668.1	0.69639	0.99072
43859.6	0.74083	1.02027
44052.9	0.78577	1.04718
44247.8	0.82949	1.07291
44444.4	0.87574	1.09767
44642.9	0.92168	1.12468
44843	0.96712	1.1493
45045	1.01325	1.16907
45248.9	1.05974	1.19226
45454.5	1.10152	1.22282
45662.1	1.14296	1.24055
45871.6	1.18826	1.25514
46082.9	1.23211	1.27442
46296.3	1.27271	1.29423
46511.6	1.31641	1.31386
46729	1.35886	1.33579
46948.4	1.40192	1.35167
47169.8	1.43982	1.37542
47393.4	1.48247	1.39474
47619	1.52136	1.40408
47846.9	1.56002	1.41466
48076.9	1.59128	1.42235
48309.2	1.61846	1.43352
48543.7	1.63453	1.42894
48780.5	1.65174	1.42391
49019.6	1.66086	1.42362
49261.1	1.65466	1.42382
49505	1.65521	1.42789
49751.2	1.64978	1.39692
50000	1.65051	1.3909

## Sheet: Supplementary Figure 1B
Supplementary Figure 1B	ATR-IR
	TS1A	TS1B
Wavenumber [cm^(-1)]	Normalized absorbance (ATR mode)	Normalized absorbance (ATR mode)
1500.2	-0.64931	-0.66735
1499.49	-0.65524	-0.66871
1498.78	-0.66117	-0.67007
1498.08	-0.66645	-0.67007
1497.37	-0.66974	-0.66871
1496.66	-0.6704	-0.66803
1495.95	-0.66645	-0.67143
1495.24	-0.66249	-0.67755
1494.53	-0.65985	-0.68367
1493.83	-0.6592	-0.68639
1493.12	-0.65985	-0.68435
1492.41	-0.66183	-0.68163
1491.7	-0.66381	-0.67891
1490.99	-0.66381	-0.67755
1490.28	-0.66183	-0.67687
1489.58	-0.65985	-0.67619
1488.87	-0.6592	-0.67415
1488.16	-0.65985	-0.67211
1487.45	-0.65985	-0.67143
1486.74	-0.65854	-0.67415
1486.03	-0.66117	-0.67755
1485.33	-0.66777	-0.68027
1484.62	-0.67568	-0.68367
1483.91	-0.67831	-0.68639
1483.2	-0.67568	-0.68707
1482.49	-0.67172	-0.68639
1481.78	-0.67106	-0.68503
1481.08	-0.67106	-0.68435
1480.37	-0.66908	-0.68299
1479.66	-0.66579	-0.68095
1478.95	-0.66381	-0.67891
1478.24	-0.66315	-0.67755
1477.53	-0.66315	-0.67483
1476.83	-0.66117	-0.67007
1476.12	-0.65854	-0.66803
1475.41	-0.65722	-0.67007
1474.7	-0.65854	-0.67279
1473.99	-0.66117	-0.67347
1473.28	-0.66117	-0.67347
1472.58	-0.65854	-0.67687
1471.87	-0.65326	-0.68231
1471.16	-0.64667	-0.68776
1470.45	-0.64008	-0.69116
1469.74	-0.63481	-0.69116
1469.03	-0.63151	-0.68707
1468.33	-0.63151	-0.68299
1467.62	-0.63415	-0.68027
1466.91	-0.6381	-0.67891
1466.2	-0.63942	-0.67823
1465.49	-0.63415	-0.68163
1464.78	-0.62624	-0.6898
1464.08	-0.62162	-0.69796
1463.37	-0.6236	-0.70204
1462.66	-0.62821	-0.70068
1461.95	-0.63019	-0.6966
1461.24	-0.63085	-0.69252
1460.53	-0.63151	-0.68844
1459.83	-0.63349	-0.68503
1459.12	-0.63151	-0.68299
1458.41	-0.6269	-0.68095
1457.7	-0.62558	-0.68163
1456.99	-0.62953	-0.68776
1456.28	-0.63546	-0.69524
1455.58	-0.63942	-0.7
1454.87	-0.63744	-0.70068
1454.16	-0.63151	-0.69932
1453.45	-0.62624	-0.69932
1452.74	-0.6269	-0.69864
1452.04	-0.63085	-0.69592
1451.33	-0.63349	-0.69388
1450.62	-0.63283	-0.69456
1449.91	-0.63151	-0.69932
1449.2	-0.63283	-0.70476
1448.49	-0.63876	-0.70612
1447.79	-0.64601	-0.7034
1447.08	-0.65129	-0.69728
1446.37	-0.6526	-0.69184
1445.66	-0.64997	-0.6898
1444.95	-0.64601	-0.69184
1444.24	-0.64338	-0.69456
1443.54	-0.64338	-0.69592
1442.83	-0.64403	-0.6966
1442.12	-0.64469	-0.7
1441.41	-0.64469	-0.70612
1440.7	-0.64338	-0.71224
1439.99	-0.64403	-0.71905
1439.29	-0.64733	-0.72381
1438.58	-0.65063	-0.72517
1437.87	-0.6526	-0.72449
1437.16	-0.65194	-0.72313
1436.45	-0.64931	-0.72041
1435.74	-0.64667	-0.71701
1435.04	-0.64535	-0.71429
1434.33	-0.64601	-0.71293
1433.62	-0.64865	-0.71156
1432.91	-0.65063	-0.71088
1432.2	-0.64931	-0.71293
1431.49	-0.64535	-0.71633
1430.79	-0.64272	-0.72041
1430.08	-0.64206	-0.72177
1429.37	-0.64338	-0.72245
1428.66	-0.64469	-0.72449
1427.95	-0.64469	-0.72721
1427.24	-0.64469	-0.72721
1426.54	-0.64403	-0.72585
1425.83	-0.64403	-0.72585
1425.12	-0.64469	-0.72857
1424.41	-0.64601	-0.73333
1423.7	-0.64667	-0.73537
1422.99	-0.64733	-0.73197
1422.29	-0.64535	-0.72653
1421.58	-0.64403	-0.72653
1420.87	-0.64403	-0.73333
1420.16	-0.64469	-0.74218
1419.45	-0.64469	-0.74558
1418.74	-0.64338	-0.74218
1418.04	-0.64206	-0.73605
1417.33	-0.6414	-0.73469
1416.62	-0.6414	-0.73741
1415.91	-0.6414	-0.7415
1415.2	-0.64338	-0.7449
1414.49	-0.64535	-0.74558
1413.79	-0.64601	-0.74354
1413.08	-0.64601	-0.74082
1412.37	-0.64601	-0.74014
1411.66	-0.64667	-0.7415
1410.95	-0.64667	-0.74286
1410.24	-0.64338	-0.74082
1409.54	-0.63942	-0.73605
1408.83	-0.63678	-0.73197
1408.12	-0.63612	-0.73197
1407.41	-0.63876	-0.73265
1406.7	-0.64272	-0.73129
1405.99	-0.64865	-0.72789
1405.29	-0.6559	-0.72585
1404.58	-0.66315	-0.72449
1403.87	-0.66381	-0.72313
1403.16	-0.65722	-0.71905
1402.45	-0.64601	-0.71429
1401.75	-0.6381	-0.7102
1401.04	-0.63612	-0.70816
1400.33	-0.63942	-0.70884
1399.62	-0.64338	-0.7102
1398.91	-0.64535	-0.71088
1398.2	-0.64535	-0.70748
1397.5	-0.64403	-0.70204
1396.79	-0.64469	-0.69864
1396.08	-0.64601	-0.69932
1395.37	-0.64535	-0.70136
1394.66	-0.64272	-0.70272
1393.95	-0.64074	-0.70272
1393.25	-0.64074	-0.70068
1392.54	-0.64272	-0.69524
1391.83	-0.64469	-0.6898
1391.12	-0.64733	-0.68571
1390.41	-0.64997	-0.68435
1389.7	-0.65194	-0.68639
1389	-0.64997	-0.6898
1388.29	-0.64403	-0.69048
1387.58	-0.6381	-0.68639
1386.87	-0.63612	-0.67959
1386.16	-0.63678	-0.67415
1385.45	-0.63678	-0.67279
1384.75	-0.63481	-0.67755
1384.04	-0.63349	-0.68435
1383.33	-0.63415	-0.68776
1382.62	-0.63415	-0.68435
1381.91	-0.63283	-0.67619
1381.2	-0.63151	-0.66803
1380.5	-0.63085	-0.66463
1379.79	-0.63085	-0.66531
1379.08	-0.63151	-0.66803
1378.37	-0.63349	-0.67007
1377.66	-0.63415	-0.67007
1376.95	-0.63217	-0.66803
1376.25	-0.62953	-0.6619
1375.54	-0.62953	-0.6551
1374.83	-0.63283	-0.65102
1374.12	-0.63678	-0.65306
1373.41	-0.63678	-0.65782
1372.7	-0.63415	-0.66054
1372	-0.63151	-0.6585
1371.29	-0.63085	-0.65374
1370.58	-0.63151	-0.64694
1369.87	-0.63151	-0.6415
1369.16	-0.63085	-0.64082
1368.45	-0.62887	-0.64354
1367.75	-0.62558	-0.64898
1367.04	-0.62294	-0.65238
1366.33	-0.62294	-0.65306
1365.62	-0.62624	-0.6517
1364.91	-0.63019	-0.64966
1364.2	-0.63415	-0.64762
1363.5	-0.63481	-0.64558
1362.79	-0.63283	-0.6415
1362.08	-0.62887	-0.63741
1361.37	-0.6269	-0.63469
1360.66	-0.62953	-0.63741
1359.95	-0.63612	-0.6415
1359.25	-0.6414	-0.6415
1358.54	-0.6414	-0.63741
1357.83	-0.63678	-0.63265
1357.12	-0.62887	-0.63197
1356.41	-0.61964	-0.63469
1355.7	-0.61173	-0.63878
1355	-0.6091	-0.6415
1354.29	-0.61239	-0.64082
1353.58	-0.61635	-0.63673
1352.87	-0.61635	-0.63197
1352.16	-0.61239	-0.62857
1351.46	-0.6091	-0.62925
1350.75	-0.60844	-0.63333
1350.04	-0.61173	-0.63605
1349.33	-0.61767	-0.63469
1348.62	-0.6236	-0.62857
1347.91	-0.62624	-0.62041
1347.21	-0.6236	-0.61497
1346.5	-0.61833	-0.61497
1345.79	-0.61305	-0.61973
1345.08	-0.61107	-0.62449
1344.37	-0.61305	-0.62517
1343.66	-0.61701	-0.62245
1342.96	-0.61833	-0.61905
1342.25	-0.61569	-0.61633
1341.54	-0.61107	-0.61429
1340.83	-0.60778	-0.61224
1340.12	-0.60646	-0.6102
1339.41	-0.6058	-0.60748
1338.71	-0.60514	-0.60136
1338	-0.60382	-0.59388
1337.29	-0.60382	-0.58844
1336.58	-0.6025	-0.58707
1335.87	-0.59921	-0.58707
1335.16	-0.59262	-0.58367
1334.46	-0.58273	-0.57755
1333.75	-0.5735	-0.56871
1333.04	-0.56955	-0.55918
1332.33	-0.57284	-0.55306
1331.62	-0.58075	-0.55306
1330.91	-0.588	-0.55986
1330.21	-0.59064	-0.56939
1329.5	-0.58932	-0.57687
1328.79	-0.58668	-0.58027
1328.08	-0.58471	-0.58163
1327.37	-0.58075	-0.58027
1326.66	-0.57614	-0.57823
1325.96	-0.5735	-0.57619
1325.25	-0.57218	-0.57551
1324.54	-0.57086	-0.57415
1323.83	-0.56757	-0.57211
1323.12	-0.56625	-0.56871
1322.41	-0.56757	-0.56531
1321.71	-0.56823	-0.56327
1321	-0.56691	-0.5619
1320.29	-0.56493	-0.56054
1319.58	-0.56361	-0.56054
1318.87	-0.56295	-0.56054
1318.16	-0.56427	-0.56122
1317.46	-0.56823	-0.56122
1316.75	-0.57218	-0.55986
1316.04	-0.57152	-0.55578
1315.33	-0.56691	-0.54966
1314.62	-0.56032	-0.54354
1313.91	-0.55504	-0.53946
1313.21	-0.55175	-0.53741
1312.5	-0.55175	-0.53265
1311.79	-0.55307	-0.52721
1311.08	-0.55241	-0.52245
1310.37	-0.54713	-0.51973
1309.66	-0.53856	-0.51769
1308.96	-0.52868	-0.51565
1308.25	-0.52208	-0.51361
1307.54	-0.51945	-0.51224
1306.83	-0.52011	-0.50884
1306.12	-0.52208	-0.50408
1305.41	-0.52406	-0.5
1304.71	-0.52406	-0.49524
1304	-0.52076	-0.49116
1303.29	-0.51285	-0.48503
1302.58	-0.50231	-0.47959
1301.87	-0.49242	-0.47551
1301.17	-0.48319	-0.47279
1300.46	-0.47594	-0.46871
1299.75	-0.47132	-0.46327
1299.04	-0.46869	-0.45782
1298.33	-0.46671	-0.45306
1297.62	-0.46473	-0.44966
1296.92	-0.46276	-0.44762
1296.21	-0.46078	-0.44558
1295.5	-0.45616	-0.44014
1294.79	-0.44891	-0.43265
1294.08	-0.44298	-0.42585
1293.37	-0.44034	-0.41973
1292.67	-0.43837	-0.41429
1291.96	-0.43573	-0.40748
1291.25	-0.43243	-0.39864
1290.54	-0.4265	-0.38776
1289.83	-0.41727	-0.37619
1289.12	-0.40475	-0.36599
1288.42	-0.39222	-0.35918
1287.71	-0.38167	-0.35306
1287	-0.3764	-0.34626
1286.29	-0.3731	-0.33673
1285.58	-0.36915	-0.32517
1284.87	-0.36058	-0.31293
1284.17	-0.34871	-0.29864
1283.46	-0.33421	-0.28299
1282.75	-0.32037	-0.26735
1282.04	-0.3085	-0.25442
1281.33	-0.30125	-0.24558
1280.62	-0.29532	-0.24014
1279.92	-0.28741	-0.23537
1279.21	-0.27554	-0.22857
1278.5	-0.26236	-0.21905
1277.79	-0.25049	-0.2068
1277.08	-0.24192	-0.19116
1276.37	-0.23467	-0.17415
1275.67	-0.22544	-0.15646
1274.96	-0.21292	-0.14014
1274.25	-0.19644	-0.12177
1273.54	-0.17732	-0.10204
1272.83	-0.15557	-0.08027
1272.12	-0.13184	-0.0585
1271.42	-0.10877	-0.03673
1270.71	-0.08635	-0.01429
1270	-0.06328	0.00952
1269.29	-0.03757	0.03605
1268.58	-0.01187	0.06463
1267.87	0.01055	0.09388
1267.17	0.03098	0.12313
1266.46	0.05076	0.15102
1265.75	0.07317	0.17687
1265.04	0.09888	0.2034
1264.33	0.12722	0.23605
1263.62	0.15887	0.27483
1262.92	0.19314	0.31633
1262.21	0.2294	0.35578
1261.5	0.26632	0.39592
1260.79	0.30191	0.4415
1260.08	0.33817	0.4966
1259.37	0.37772	0.55442
1258.67	0.42254	0.60884
1257.96	0.47001	0.65918
1257.25	0.51813	0.7102
1256.54	0.56559	0.76599
1255.83	0.61503	0.82585
1255.12	0.66645	0.88912
1254.42	0.72116	0.95714
1253.71	0.77653	1.03061
1253	0.83388	1.1068
1252.29	0.89255	1.18163
1251.58	0.95122	1.25646
1250.88	1.00989	1.33333
1250.17	1.07185	1.41224
1249.46	1.13843	1.4932
1248.75	1.20897	1.57755
1248.04	1.2795	1.66395
1247.33	1.35135	1.75034
1246.63	1.42386	1.83605
1245.92	1.49506	1.92109
1245.21	1.56229	2.0102
1244.5	1.6269	2.10136
1243.79	1.69281	2.19184
1243.08	1.76203	2.28163
1242.38	1.83322	2.37279
1241.67	1.90508	2.46531
1240.96	1.97891	2.55714
1240.25	2.05208	2.64558
1239.54	2.12393	2.73129
1238.83	2.1938	2.81361
1238.13	2.26104	2.89456
1237.42	2.32696	2.97347
1236.71	2.38958	3.05238
1236	2.45155	3.13197
1235.29	2.5122	3.2102
1234.58	2.57218	3.28231
1233.88	2.62953	3.34762
1233.17	2.68425	3.40748
1232.46	2.735	3.46395
1231.75	2.78247	3.51633
1231.04	2.82663	3.56327
1230.33	2.86684	3.6034
1229.63	2.9031	3.63673
1228.92	2.93606	3.66667
1228.21	2.9644	3.69456
1227.5	2.98813	3.72109
1226.79	3.00857	3.7415
1226.08	3.02769	3.7551
1225.38	3.04548	3.76395
1224.67	3.05801	3.77143
1223.96	3.06658	3.77551
1223.25	3.07317	3.77347
1222.54	3.07779	3.76667
1221.83	3.0791	3.75578
1221.13	3.07449	3.74354
1220.42	3.0646	3.72993
1219.71	3.05603	3.71633
1219	3.05142	3.70408
1218.29	3.04746	3.69116
1217.58	3.04087	3.67687
1216.88	3.029	3.66054
1216.17	3.0145	3.64354
1215.46	2.99934	3.62653
1214.75	2.98418	3.60952
1214.04	2.97034	3.59116
1213.33	2.95781	3.57143
1212.63	2.94463	3.55374
1211.92	2.93078	3.53878
1211.21	2.91694	3.52449
1210.5	2.90508	3.50952
1209.79	2.89387	3.4932
1209.08	2.88332	3.47823
1208.38	2.87343	3.46531
1207.67	2.86486	3.45442
1206.96	2.8563	3.4449
1206.25	2.84641	3.43741
1205.54	2.83652	3.43333
1204.83	2.82861	3.43265
1204.13	2.8207	3.43469
1203.42	2.81411	3.43537
1202.71	2.80817	3.43469
1202	2.80554	3.43537
1201.29	2.8062	3.44082
1200.59	2.80817	3.45034
1199.88	2.80751	3.46259
1199.17	2.80686	3.47823
1198.46	2.80883	3.49456
1197.75	2.81345	3.5102
1197.04	2.81872	3.52585
1196.34	2.82663	3.54354
1195.63	2.8385	3.56259
1194.92	2.85432	3.58299
1194.21	2.86882	3.60612
1193.5	2.88069	3.63537
1192.79	2.89057	3.66939
1192.09	2.8998	3.70544
1191.38	2.91101	3.7381
1190.67	2.92617	3.76463
1189.96	2.94726	3.78776
1189.25	2.971	3.81497
1188.54	2.99341	3.84762
1187.84	3.01121	3.88095
1187.13	3.02571	3.9102
1186.42	3.04021	3.9381
1185.71	3.05801	3.96803
1185	3.08174	4.00272
1184.29	3.10679	4.04014
1183.59	3.13052	4.08095
1182.88	3.15293	4.12449
1182.17	3.17666	4.16803
1181.46	3.20171	4.20544
1180.75	3.22413	4.23946
1180.04	3.24258	4.27551
1179.34	3.25709	4.31565
1178.63	3.27159	4.3585
1177.92	3.28939	4.40136
1177.21	3.31246	4.44354
1176.5	3.33883	4.48367
1175.79	3.36585	4.52177
1175.09	3.39486	4.55918
1174.38	3.4265	4.59864
1173.67	3.45682	4.6415
1172.96	3.48385	4.68776
1172.25	3.50692	4.73605
1171.54	3.52999	4.78571
1170.84	3.55504	4.83605
1170.13	3.58405	4.88707
1169.42	3.61371	4.93741
1168.71	3.64008	4.99116
1168	3.66315	5.04762
1167.29	3.68556	5.10408
1166.59	3.71061	5.1551
1165.88	3.7383	5.20272
1165.17	3.76928	5.2517
1164.46	3.80224	5.30544
1163.75	3.83454	5.36327
1163.04	3.86552	5.42517
1162.34	3.89519	5.49048
1161.63	3.92551	5.55782
1160.92	3.95781	5.62381
1160.21	3.99077	5.68844
1159.5	4.02505	5.75306
1158.79	4.05999	5.82109
1158.09	4.0969	5.89524
1157.38	4.13777	5.97415
1156.67	4.1826	6.05714
1155.96	4.22874	6.1415
1155.25	4.27357	6.22381
1154.54	4.3151	6.3068
1153.84	4.35662	6.39184
1153.13	4.40013	6.47891
1152.42	4.44759	6.56531
1151.71	4.49769	6.65442
1151	4.55043	6.74966
1150.3	4.60448	6.8517
1149.59	4.65722	6.95646
1148.88	4.70798	7.06122
1148.17	4.75742	7.16871
1147.46	4.81213	7.28095
1146.75	4.87212	7.39796
1146.05	4.93738	7.51633
1145.34	5.00396	7.63469
1144.63	5.07053	7.75578
1143.92	5.13843	7.88231
1143.21	5.20765	8.01633
1142.5	5.28016	8.15782
1141.8	5.35662	8.3068
1141.09	5.43968	8.46054
1140.38	5.5267	8.61497
1139.67	5.61239	8.76531
1138.96	5.69545	8.91497
1138.25	5.77653	9.07075
1137.55	5.85827	9.2381
1136.84	5.94595	9.41497
1136.13	6.04021	9.59796
1135.42	6.13909	9.78231
1134.71	6.23863	9.96667
1134	6.33817	10.1483
1133.3	6.44232	10.3286
1132.59	6.55372	10.5109
1131.88	6.6704	10.698
1131.17	6.78972	10.8898
1130.46	6.90837	11.0857
1129.75	7.02835	11.2843
1129.05	7.15227	11.4843
1128.34	7.27818	11.6871
1127.63	7.40475	11.8939
1126.92	7.53131	12.1034
1126.21	7.66183	12.3122
1125.5	7.79763	12.5218
1124.8	7.93804	12.734
1124.09	8.08042	12.9497
1123.38	8.22544	13.1639
1122.67	8.37245	13.3714
1121.96	8.51813	13.5748
1121.25	8.66183	13.7796
1120.55	8.80224	13.9905
1119.84	8.94133	14.2034
1119.13	9.0824	14.4143
1118.42	9.22676	14.6197
1117.71	9.37706	14.8197
1117	9.53263	15.0136
1116.3	9.68952	15.202
1115.59	9.84509	15.3871
1114.88	9.99604	15.5701
1114.17	10.1437	15.7483
1113.46	10.2894	15.9191
1112.75	10.4337	16.083
1112.05	10.5761	16.2395
1111.34	10.7165	16.3878
1110.63	10.8556	16.5272
1109.92	10.9921	16.6599
1109.21	11.1252	16.7878
1108.5	11.2551	16.9075
1107.8	11.385	17.015
1107.09	11.5102	17.1109
1106.38	11.6262	17.202
1105.67	11.731	17.2925
1104.96	11.8279	17.3796
1104.25	11.9189	17.4592
1103.55	12.004	17.5293
1102.84	12.0863	17.5891
1102.13	12.1687	17.6401
1101.42	12.2538	17.683
1100.71	12.3369	17.7184
1100.01	12.4107	17.7503
1099.3	12.474	17.7789
1098.59	12.5293	17.8041
1097.88	12.5821	17.8272
1097.17	12.6335	17.8476
1096.46	12.6836	17.8646
1095.76	12.7291	17.8789
1095.05	12.7693	17.8912
1094.34	12.8062	17.8993
1093.63	12.8378	17.9007
1092.92	12.8642	17.8966
1092.21	12.8873	17.8891
1091.51	12.9123	17.8796
1090.8	12.9413	17.8673
1090.09	12.9743	17.8544
1089.38	13.0066	17.8422
1088.67	13.0336	17.8272
1087.96	13.0527	17.8054
1087.26	13.0666	17.7789
1086.55	13.0804	17.7517
1085.84	13.0982	17.7259
1085.13	13.1127	17.6966
1084.42	13.1206	17.6626
1083.71	13.1213	17.6245
1083.01	13.1193	17.583
1082.3	13.1167	17.5333
1081.59	13.1147	17.4748
1080.88	13.1127	17.4116
1080.17	13.1075	17.3442
1079.46	13.0962	17.2694
1078.76	13.0765	17.1878
1078.05	13.0494	17.1034
1077.34	13.0211	17.017
1076.63	12.9894	16.9272
1075.92	12.9525	16.8299
1075.21	12.913	16.7259
1074.51	12.8774	16.6143
1073.8	12.8444	16.4952
1073.09	12.8069	16.3673
1072.38	12.7581	16.2299
1071.67	12.6988	16.083
1070.96	12.6355	15.9313
1070.26	12.5722	15.7803
1069.55	12.5063	15.632
1068.84	12.4364	15.4796
1068.13	12.3593	15.317
1067.42	12.2782	15.1415
1066.71	12.1958	14.9544
1066.01	12.1101	14.7578
1065.3	12.0185	14.5544
1064.59	11.9209	14.3476
1063.88	11.8207	14.1415
1063.17	11.7172	13.9354
1062.46	11.6078	13.7245
1061.76	11.4911	13.5088
1061.05	11.3672	13.2925
1060.34	11.2406	13.0762
1059.63	11.1154	12.8565
1058.92	10.9927	12.6299
1058.21	10.8695	12.4027
1057.51	10.7409	12.1803
1056.8	10.6032	11.9565
1056.09	10.4601	11.7258
1055.38	10.3191	11.4905
1054.67	10.1819	11.2585
1053.96	10.0455	11.0333
1053.26	9.90705	10.8143
1052.55	9.76599	10.598
1051.84	9.6236	10.3816
1051.13	9.48253	10.1639
1050.42	9.34344	9.94626
1049.72	9.20567	9.72925
1049.01	9.06592	9.51429
1048.3	8.9209	9.30204
1047.59	8.77324	9.09456
1046.88	8.62887	8.8932
1046.17	8.48846	8.69796
1045.47	8.35003	8.50476
1044.76	8.21028	8.31361
1044.05	8.06987	8.12449
1043.34	7.93276	7.93946
1042.63	7.79895	7.7585
1041.92	7.66645	7.58435
1041.22	7.53461	7.41361
1040.51	7.40343	7.24354
1039.8	7.27159	7.07347
1039.09	7.13975	6.90748
1038.38	7.00593	6.7449
1037.67	6.87146	6.58163
1036.97	6.73632	6.41769
1036.26	6.6025	6.25714
1035.55	6.47067	6.1034
1034.84	6.34212	5.95442
1034.13	6.21622	5.80612
1033.42	6.09295	5.65986
1032.72	5.97034	5.52041
1032.01	5.84838	5.38707
1031.3	5.72973	5.25578
1030.59	5.61437	5.12449
1029.88	5.49769	4.99388
1029.17	5.37376	4.86395
1028.47	5.24324	4.73673
1027.76	5.11009	4.61429
1027.05	4.98484	4.49864
1026.34	4.87212	4.38844
1025.63	4.77192	4.27687
1024.92	4.67568	4.15986
1024.22	4.57416	4.04014
1023.51	4.46605	3.92721
1022.8	4.35333	3.82449
1022.09	4.24324	3.73061
1021.38	4.13909	3.63537
1020.67	4.04285	3.5381
1019.97	3.95056	3.44014
1019.26	3.86025	3.34694
1018.55	3.76862	3.2585
1017.84	3.67436	3.17279
1017.13	3.57614	3.08844
1016.42	3.47792	3.0068
1015.72	3.38365	2.92653
1015.01	3.294	2.84762
1014.3	3.20897	2.77075
1013.59	3.12261	2.69456
1012.88	3.0356	2.62041
1012.17	2.95254	2.54626
1011.47	2.87541	2.47415
1010.76	2.80224	2.4068
1010.05	2.72775	2.34966
1009.34	2.64931	2.30068
1008.63	2.57086	2.25306
1007.92	2.49901	2.20136
1007.22	2.43441	2.1449
1006.51	2.37245	2.08707
1005.8	2.3085	2.03061
1005.09	2.24192	1.97755
1004.38	2.17798	1.92789
1003.67	2.12195	1.88435
1002.97	2.07515	1.8483
1002.26	2.0356	1.81973
1001.55	1.9967	1.79048
1000.84	1.9532	1.7517
1000.13	1.90771	1.70816
999.425	1.86421	1.66803
998.717	1.82531	1.63878
998.008	1.78972	1.61837
997.3	1.75214	1.60204
996.592	1.71523	1.58844
995.884	1.68425	1.57619
995.175	1.66579	1.56667
994.467	1.65985	1.56054
993.759	1.65722	1.55714
993.05	1.65063	1.55374
992.342	1.63546	1.54966
991.634	1.61503	1.54422
990.925	1.59723	1.54014
990.217	1.59064	1.5381
989.509	1.59591	1.5381
988.8	1.60646	1.54354
988.092	1.61701	1.55578
987.384	1.62887	1.57211
986.676	1.64535	1.59048
985.967	1.66579	1.6102
985.259	1.68622	1.63197
984.551	1.70534	1.65578
983.842	1.72512	1.68231
983.134	1.74951	1.71224
982.426	1.78312	1.74422
981.717	1.82268	1.77755
981.009	1.86289	1.81497
980.301	1.90046	1.85986
979.592	1.93935	1.91224
978.884	1.98418	1.96735
978.176	2.03626	2.02109
977.467	2.09031	2.07483
976.759	2.13975	2.13265
976.051	2.18326	2.19456
975.343	2.22874	2.25714
974.634	2.28741	2.31905
973.926	2.36124	2.38231
973.218	2.44166	2.44966
972.509	2.51615	2.52109
971.801	2.57943	2.59184
971.093	2.63217	2.66122
970.384	2.67831	2.73129
969.676	2.72248	2.80476
968.968	2.76862	2.88027
968.259	2.81279	2.95306
967.551	2.85234	3.01701
966.843	2.88794	3.07075
966.135	2.92683	3.11837
965.426	2.971	3.16463
964.718	3.0178	3.21224
964.01	3.05999	3.26054
963.301	3.09426	3.30612
962.593	3.11997	3.34422
961.885	3.13843	3.37075
961.176	3.15227	3.38707
960.468	3.16678	3.39456
959.76	3.18128	3.3966
959.051	3.19446	3.39252
958.343	3.20171	3.38231
957.635	3.19644	3.36599
956.927	3.17535	3.3449
956.218	3.14239	3.31769
955.51	3.10415	3.28163
954.802	3.06922	3.23673
954.093	3.03757	3.18912
953.385	3.00857	3.14286
952.677	2.97693	3.09456
951.968	2.93738	3.03741
951.26	2.88662	2.96871
950.552	2.82663	2.89592
949.843	2.76533	2.82653
949.135	2.70995	2.76327
948.427	2.66051	2.70476
947.718	2.61107	2.64694
947.01	2.55768	2.58639
946.302	2.49835	2.51837
945.594	2.43441	2.44354
944.885	2.36849	2.36327
944.177	2.30323	2.28367
943.469	2.24192	2.20884
942.76	2.1826	2.14286
942.052	2.12393	2.08571
941.344	2.06724	2.02993
940.635	2.01121	1.96871
939.927	1.9532	1.89932
939.219	1.89321	1.82517
938.51	1.83125	1.75374
937.802	1.76862	1.6898
937.094	1.706	1.63197
936.386	1.64667	1.57823
935.677	1.5913	1.52721
934.969	1.5379	1.47959
934.261	1.48451	1.43197
933.552	1.43177	1.38095
932.844	1.38167	1.32721
932.136	1.33355	1.27415
931.427	1.28741	1.22381
930.719	1.24258	1.17551
930.011	1.19908	1.13129
929.302	1.15557	1.09184
928.594	1.11074	1.05578
927.886	1.06592	1.01973
927.177	1.02439	0.98367
926.469	0.98682	0.95102
925.761	0.95188	0.92245
925.053	0.91892	0.89456
924.344	0.8886	0.86531
923.636	0.86157	0.83537
922.928	0.83454	0.80544
922.219	0.80554	0.77687
921.511	0.7739	0.75034
920.803	0.74291	0.72517
920.094	0.71655	0.69796
919.386	0.69413	0.66803
918.678	0.6737	0.63673
917.969	0.6526	0.61156
917.261	0.63019	0.59728
916.553	0.60646	0.5898
915.845	0.58339	0.57755
915.136	0.55966	0.5585
914.428	0.53461	0.53537
913.72	0.51154	0.51429
913.011	0.49506	0.49524
912.303	0.48451	0.47755
911.595	0.47594	0.46259
910.886	0.46276	0.4517
910.178	0.44496	0.44286
909.47	0.42518	0.43265
908.761	0.40672	0.42041
908.053	0.39024	0.40612
907.345	0.37904	0.39456
906.637	0.37508	0.38571
905.928	0.37508	0.37959
905.22	0.3731	0.37551
904.512	0.36783	0.36803
903.803	0.35992	0.35578
903.095	0.35201	0.3415
902.387	0.34476	0.32993
901.678	0.33685	0.32449
900.97	0.32828	0.32449
900.262	0.32103	0.32449
899.553	0.3151	0.32041
898.845	0.30784	0.31361
898.137	0.29927	0.30884
897.428	0.29005	0.30612
896.72	0.28214	0.30476
896.012	0.2762	0.30068
895.304	0.27159	0.29184
894.595	0.26368	0.27891
893.887	0.25049	0.26259
893.179	0.2327	0.24626
892.47	0.21556	0.23265
891.762	0.20171	0.22313
891.054	0.19051	0.21701
890.345	0.17996	0.20884
889.637	0.16809	0.19252
888.929	0.15162	0.17211
888.22	0.12986	0.15442
887.512	0.10547	0.14082
886.804	0.08438	0.12857
886.096	0.07185	0.11361
885.387	0.06592	0.09524
884.679	0.05999	0.07483
883.971	0.04878	0.05578
883.262	0.03494	0.03878
882.554	0.02307	0.02313
881.846	0.01516	0.00952
881.137	0.00857	0.00136
880.429	0	0
879.721	-0.01187	-0.00136
879.012	-0.02769	-0.0102
878.304	-0.04351	-0.02313
877.596	-0.05603	-0.03401
876.888	-0.06262	-0.04082
876.179	-0.0646	-0.0449
875.471	-0.06724	-0.04762
874.763	-0.07449	-0.05102
874.054	-0.08504	-0.05578
873.346	-0.09492	-0.06259
872.638	-0.09888	-0.07007
871.929	-0.09756	-0.07619
871.221	-0.09163	-0.07823
870.513	-0.08504	-0.07551
869.804	-0.0824	-0.07143
869.096	-0.08767	-0.06939
868.388	-0.09822	-0.07075
867.679	-0.10218	-0.07279
866.971	-0.09492	-0.07279
866.263	-0.0824	-0.07347
865.555	-0.07185	-0.07755
864.846	-0.06592	-0.08299
864.138	-0.06262	-0.08639
863.43	-0.06262	-0.08503
862.721	-0.06658	-0.07959
862.013	-0.07119	-0.07075
861.305	-0.07119	-0.06259
860.596	-0.07119	-0.05714
859.888	-0.07449	-0.05102
859.18	-0.07844	-0.04558
858.471	-0.07647	-0.04218
857.763	-0.0679	-0.04286
857.055	-0.05933	-0.04218
856.347	-0.05471	-0.03741
855.638	-0.05076	-0.03197
854.93	-0.04351	-0.02925
854.222	-0.02835	-0.02857
853.513	-0.00264	-0.02585
852.805	0.02835	-0.02177
852.097	0.05405	-0.01429
851.388	0.06131	0.000680272
850.68	0.05208	0.02449
849.972	0.0356	0.0449
849.263	0.02307	0.05102
848.555	0.01978	0.0483
847.847	0.02835	0.0517
847.138	0.0468	0.06667
846.43	0.06987	0.08844
845.722	0.08899	0.10816
845.014	0.10152	0.12449
844.305	0.11206	0.1381
843.597	0.1292	0.14898
842.889	0.15689	0.1551
842.18	0.19183	0.15578
841.472	0.22413	0.1551
840.764	0.24522	0.1585
840.055	0.25313	0.17007
839.347	0.25709	0.18707
838.639	0.26829	0.20476
837.93	0.29202	0.22109
837.222	0.32037	0.23469
836.514	0.34344	0.24762
835.806	0.3586	0.26122
835.097	0.37047	0.27687
834.389	0.38365	0.29592
833.681	0.39947	0.31837
832.972	0.41925	0.34762
832.264	0.44759	0.38231
831.556	0.48253	0.41837
830.847	0.51813	0.45442
830.139	0.55372	0.48571
829.431	0.59262	0.50952
828.722	0.63481	0.52993
828.014	0.67765	0.55306
827.306	0.71852	0.58299
826.598	0.75082	0.61837
825.889	0.76796	0.65238
825.181	0.7739	0.68299
824.473	0.78378	0.70476
823.764	0.80883	0.71565
823.056	0.84641	0.72381
822.348	0.88069	0.74218
821.639	0.8998	0.77347
820.931	0.90903	0.80816
820.223	0.91694	0.83265
819.514	0.92815	0.84898
818.806	0.93935	0.86803
818.098	0.94792	0.89728
817.389	0.95715	0.92993
816.681	0.96704	0.95102
815.973	0.97759	0.95646
815.265	0.98682	0.95442
814.556	0.99341	0.95646
813.848	0.99868	0.96463
813.14	1.00198	0.97551
812.431	1.00461	0.98503
811.723	1.00461	0.99252
811.015	1.00132	0.9966
810.306	1	1
809.598	1.00461	1.00476
808.89	1.0145	1.01293
808.181	1.02175	1.02449
807.473	1.02307	1.03401
806.765	1.02307	1.03741
806.057	1.02637	1.03605
805.348	1.03296	1.03673
804.64	1.03823	1.03878
803.932	1.03823	1.04014
803.223	1.03428	1.03673
802.515	1.03032	1.02993
801.807	1.029	1.02177
801.098	1.02835	1.01429
800.39	1.02571	1.00884
799.682	1.02241	1.00544
798.973	1.01714	1.00408
798.265	1.01055	1.00136
797.557	1.00264	0.99524
796.848	0.99011	0.98707
796.14	0.97165	0.97823
795.432	0.95056	0.96871
794.724	0.93342	0.95918
794.015	0.92353	0.95034
793.307	0.91628	0.9415
792.599	0.90639	0.92993
791.89	0.88991	0.91497
791.182	0.86684	0.9
790.474	0.84047	0.88776
789.765	0.8174	0.87347
789.057	0.80488	0.85442
788.349	0.80158	0.8381
787.64	0.79697	0.82993
786.932	0.78181	0.82517
786.224	0.76005	0.81497
785.516	0.74094	0.7966
784.807	0.72907	0.77211
784.099	0.72116	0.74218
783.391	0.70995	0.7102
782.682	0.68952	0.67891
781.974	0.66249	0.65306
781.266	0.63481	0.63401
780.557	0.60976	0.62177
779.849	0.58537	0.61088
779.141	0.559	0.59524
778.432	0.52802	0.57279
777.724	0.49637	0.54694
777.016	0.46869	0.52177
776.308	0.44166	0.49728
775.599	0.41068	0.47007
774.891	0.37772	0.43673
774.183	0.3474	0.3966
773.474	0.32169	0.3551
772.766	0.29993	0.32109
772.058	0.27884	0.29796
771.349	0.2584	0.28163
770.641	0.23533	0.26803
769.933	0.21028	0.25102
769.224	0.18655	0.22925
768.516	0.16546	0.20612
767.808	0.14766	0.18299
767.099	0.13316	0.16259
766.391	0.12129	0.14354
765.683	0.11009	0.12449
764.975	0.09756	0.10816
764.266	0.08306	0.0966
763.558	0.07185	0.0898
762.85	0.06658	0.08707
762.141	0.06394	0.08503
761.433	0.05999	0.07959
760.725	0.05603	0.06939
760.016	0.05274	0.05578
759.308	0.04614	0.04286
758.6	0.03296	0.03401
757.891	0.01582	0.02993
757.183	0	0.02789
756.475	-0.00923	0.02449
755.767	-0.0145	0.01429
755.058	-0.01912	-0.00136
754.35	-0.02637	-0.01429
753.642	-0.03428	-0.01905
752.933	-0.03955	-0.01769
752.225	-0.03889	-0.01633
751.517	-0.03626	-0.01905
750.808	-0.03823	-0.02857
750.1	-0.0468	-0.04082
749.392	-0.05603	-0.05034
748.683	-0.06262	-0.05442
747.975	-0.06922	-0.05918
747.267	-0.07779	-0.06871
746.558	-0.08635	-0.07823
745.85	-0.09163	-0.08095
745.142	-0.09624	-0.07959
744.434	-0.10415	-0.08503
743.725	-0.11338	-0.09592
743.017	-0.11931	-0.10476
742.309	-0.12327	-0.10612
741.6	-0.12854	-0.10136
740.892	-0.13579	-0.09592
740.184	-0.13909	-0.0966
739.475	-0.13579	-0.10612
738.767	-0.13316	-0.11973
738.059	-0.13975	-0.13061
737.35	-0.15293	-0.14014
736.642	-0.16348	-0.15102
735.934	-0.16678	-0.16259
735.226	-0.16809	-0.17279
734.517	-0.16941	-0.17959
733.809	-0.17337	-0.18163
733.101	-0.18062	-0.18299
732.392	-0.18985	-0.18707
731.684	-0.1971	-0.19524
730.976	-0.1971	-0.20068
730.267	-0.19051	-0.20068
729.559	-0.18523	-0.19864
728.851	-0.18853	-0.20068
728.142	-0.20105	-0.20476
727.434	-0.21688	-0.20544
726.726	-0.23006	-0.20476
726.018	-0.23995	-0.2068
725.309	-0.24456	-0.21088
724.601	-0.24324	-0.21497
723.893	-0.24258	-0.21769
723.184	-0.24654	-0.22109
722.476	-0.25445	-0.22449
721.768	-0.25775	-0.22449
721.059	-0.25379	-0.21769
720.351	-0.24588	-0.20816
719.643	-0.23929	-0.20544
718.934	-0.23665	-0.21565
718.226	-0.23929	-0.23265
717.518	-0.25049	-0.24762
716.809	-0.26566	-0.2585
716.101	-0.27884	-0.26871
715.393	-0.28411	-0.28095
714.685	-0.28411	-0.28776
713.976	-0.28411	-0.28435
713.268	-0.28609	-0.27415
712.56	-0.28741	-0.26871
711.851	-0.28543	-0.27211
711.143	-0.28477	-0.28027
710.435	-0.29005	-0.28367
709.726	-0.30323	-0.28231
709.018	-0.32037	-0.28367
708.31	-0.33289	-0.29048
707.601	-0.33685	-0.3
706.893	-0.33421	-0.30816
706.185	-0.33026	-0.31497
705.477	-0.32828	-0.32177
704.768	-0.32762	-0.32381
704.06	-0.32828	-0.31837
703.352	-0.33158	-0.31088
702.643	-0.33751	-0.30816
701.935	-0.34344	-0.30952
701.227	-0.34542	-0.30952
700.518	-0.34278	-0.3068
699.81	-0.33883	-0.30544
699.102	-0.33421	-0.31088
698.393	-0.33289	-0.32245
697.685	-0.33751	-0.33401
696.977	-0.34871	-0.34014
696.269	-0.36124	-0.3415
695.56	-0.37113	-0.33946
694.852	-0.37772	-0.34014
694.144	-0.38233	-0.3483
693.435	-0.38299	-0.3619
692.727	-0.37706	-0.37279
692.019	-0.36783	-0.37551
691.31	-0.35926	-0.37279
690.602	-0.35135	-0.36939
689.894	-0.34608	-0.36803
689.185	-0.3474	-0.36735
688.477	-0.35728	-0.36735
687.769	-0.36915	-0.37007
687.06	-0.37376	-0.37687
686.352	-0.3731	-0.38571
685.644	-0.37574	-0.39116
684.936	-0.38431	-0.39252
684.227	-0.39222	-0.38844
683.519	-0.39288	-0.38027
682.811	-0.38695	-0.37211
682.102	-0.38036	-0.37075
681.394	-0.3764	-0.37687
680.686	-0.3764	-0.38571
679.977	-0.37904	-0.39048
679.269	-0.38563	-0.38912
678.561	-0.39354	-0.38503
677.852	-0.40211	-0.38163
677.144	-0.41068	-0.38367
676.436	-0.41859	-0.39184
675.728	-0.42386	-0.4
675.019	-0.42584	-0.40612
674.311	-0.42386	-0.40952
673.603	-0.41793	-0.41224
672.894	-0.41002	-0.41701
672.186	-0.40277	-0.42109
671.478	-0.40343	-0.42177
670.769	-0.41134	-0.41973
670.061	-0.42057	-0.41701
669.353	-0.42584	-0.41769
668.644	-0.42848	-0.42313
667.936	-0.4298	-0.43265
667.228	-0.4298	-0.43946
666.519	-0.42716	-0.44014
665.811	-0.4232	-0.43673
665.103	-0.42123	-0.43333
664.395	-0.42123	-0.43333
663.686	-0.41925	-0.43265
662.978	-0.41463	-0.42925
662.27	-0.41002	-0.42313
661.561	-0.41002	-0.41769
660.853	-0.41595	-0.41429
660.145	-0.42386	-0.41361
659.436	-0.42914	-0.41633
658.728	-0.42914	-0.42449
658.02	-0.42584	-0.43401
657.311	-0.4232	-0.43946
656.603	-0.42518	-0.43878
655.895	-0.42914	-0.43333
655.187	-0.43441	-0.42857
654.478	-0.43968	-0.42789
653.77	-0.44166	-0.43129
653.062	-0.43771	-0.43673
652.353	-0.42782	-0.44014
651.645	-0.41661	-0.43878
650.937	-0.41068	-0.43469
650.228	-0.41463	-0.43061
649.52	-0.42518	-0.43061
648.812	-0.43507	-0.43061
648.103	-0.43441	-0.42789
647.395	-0.42452	-0.42245
646.687	-0.41134	-0.41837
645.979	-0.40145	-0.41837
645.27	-0.3975	-0.42245
644.562	-0.40079	-0.42517
643.854	-0.40804	-0.42449
643.145	-0.41068	-0.42177
642.437	-0.40343	-0.42041
641.729	-0.39156	-0.42109
641.02	-0.38299	-0.41905
640.312	-0.3797	-0.40884
639.604	-0.37904	-0.39048
638.895	-0.3764	-0.37211
638.187	-0.36717	-0.35782
637.479	-0.35333	-0.34694
636.77	-0.33817	-0.34014
636.062	-0.3263	-0.33946
635.354	-0.3151	-0.3415
634.646	-0.30257	-0.3381
633.937	-0.28873	-0.32585
633.229	-0.27423	-0.30544
632.521	-0.25972	-0.28299
631.812	-0.2439	-0.26054
631.104	-0.22742	-0.23946
630.396	-0.21028	-0.21633
629.687	-0.19512	-0.19184
628.979	-0.18392	-0.17347
628.271	-0.17798	-0.16395
627.562	-0.17271	-0.1585
626.854	-0.16546	-0.14898
626.146	-0.15821	-0.13401
625.438	-0.15623	-0.12245
624.729	-0.15821	-0.11837
624.021	-0.1615	-0.11905
623.313	-0.16612	-0.11837
622.604	-0.17666	-0.11633
621.896	-0.18919	-0.11361
621.188	-0.1971	-0.10884
620.479	-0.19842	-0.10476
619.771	-0.19842	-0.11088
619.063	-0.20237	-0.13129
618.354	-0.20699	-0.15986
617.646	-0.20765	-0.19048
616.938	-0.20369	-0.21769
616.23	-0.20237	-0.23333
615.521	-0.20699	-0.23061
614.813	-0.2149	-0.21361
614.105	-0.21951	-0.19524
613.396	-0.21885	-0.18503
612.688	-0.2116	-0.18503
611.98	-0.20105	-0.19184
611.271	-0.19249	-0.19932
610.563	-0.19051	-0.19864
609.855	-0.19117	-0.19048
609.146	-0.18853	-0.17619
608.438	-0.1826	-0.15646
607.73	-0.17469	-0.13469
607.021	-0.1648	-0.11429
606.313	-0.14898	-0.09456
605.605	-0.13052	-0.07415
604.897	-0.11272	-0.05442
604.188	-0.09229	-0.04014
603.48	-0.0646	-0.02993
602.772	-0.03296	-0.01769
602.063	-0.00527	0.00136
601.355	0.01582	0.02925
600.647	0.0323	0.0619
599.938	0.0501	0.09388
599.23	0.06658	0.11769
598.522	0.08108	0.13469
597.813	0.09426	0.1551
597.105	0.11404	0.18571
596.397	0.14502	0.22041
595.689	0.18326	0.25238
594.98	0.21819	0.27959
594.272	0.24522	0.30816
593.564	0.26302	0.34354
592.855	0.27225	0.38163
592.147	0.27554	0.41565
591.439	0.27818	0.43946
590.73	0.28609	0.45442
590.022	0.30125	0.46939
589.314	0.31971	0.4932
588.605	0.33751	0.52177
587.897	0.35465	0.54354
587.189	0.37179	0.55102
586.48	0.38563	0.55102
585.772	0.39552	0.55578
585.064	0.40277	0.56667
584.356	0.41002	0.57415
583.647	0.41529	0.57143
582.939	0.42189	0.56395
582.231	0.43309	0.55918
581.522	0.4443	0.56054
580.814	0.45023	0.57143
580.106	0.4555	0.59456
579.397	0.47264	0.62721
578.689	0.50494	0.66122
577.981	0.54252	0.69048
577.272	0.57482	0.71769
576.564	0.60185	0.75442
575.856	0.62953	0.80748
575.148	0.66711	0.87143
574.439	0.71852	0.93401
573.731	0.77653	0.99116
573.023	0.83059	1.0483
572.314	0.87805	1.1102
571.606	0.93144	1.18095
570.898	0.99934	1.26667
570.189	1.07581	1.37347
569.481	1.15227	1.49796
568.773	1.22808	1.62721
568.064	1.30059	1.75034
567.356	1.36124	1.86327
566.648	1.41002	1.96735
565.94	1.46012	2.0619
565.231	1.51681	2.1483
564.523	1.57284	2.22449
563.815	1.62228	2.2898
563.106	1.66579	2.34694
562.398	1.706	2.40612
561.69	1.74357	2.46735
560.981	1.77653	2.52313
560.273	1.80356	2.57211
559.565	1.82729	2.61837
558.856	1.85036	2.66395
558.148	1.87805	2.70952
557.44	1.91167	2.75578
556.731	1.94726	2.80272
556.023	1.98088	2.84626
555.315	2.01187	2.88299
554.607	2.04021	2.91565
553.898	2.06856	2.95034
553.19	2.10283	2.9898
552.482	2.14898	3.03401
551.773	2.20501	3.08503
551.065	2.25906	3.14694
550.357	2.29927	3.22041
549.648	2.32564	3.29456
548.94	2.3441	3.35646
548.232	2.35728	3.39592
547.523	2.36454	3.41429
546.815	2.36454	3.41565
546.107	2.35926	3.40068
545.399	2.3474	3.36871
544.69	2.32169	3.31973
543.982	2.27225	3.25918
543.274	2.20237	3.18776
542.565	2.1292	3.10408
541.857	2.0646	3.01088
541.149	2.00461	2.9102
540.44	1.94331	2.8
539.732	1.87937	2.67551
539.024	1.81279	2.54218
538.315	1.73764	2.4102
537.607	1.65326	2.28707
536.899	1.56361	2.17211
536.191	1.47198	2.06054
535.482	1.38102	1.95034
534.774	1.29136	1.83878
534.066	1.20765	1.72993
533.357	1.13382	1.63333
532.649	1.06987	1.5585
531.941	1.0145	1.49864
531.232	0.96309	1.43469
530.524	0.91299	1.35714
529.816	0.86091	1.27959
529.107	0.80949	1.21497
528.399	0.76796	1.16122
527.691	0.73632	1.10816
526.982	0.70798	1.05374
526.274	0.67568	1.0034
525.566	0.6414	0.95646
524.858	0.60382	0.90612
524.149	0.559	0.85306
523.441	0.51022	0.80612
522.733	0.47001	0.76599
522.024	0.44232	0.71905
521.316	0.41925	0.65918
520.608	0.3909	0.59524
519.899	0.35728	0.54218
519.191	0.32235	0.50272
518.483	0.28477	0.47075
517.774	0.2439	0.43741
517.066	0.20501	0.40136
516.358	0.17403	0.36531
515.65	0.15359	0.33197
514.941	0.13645	0.30068
514.233	0.11338	0.27551
513.525	0.08174	0.26122
512.816	0.04614	0.25238
512.108	0.01912	0.23537
511.4	0.00461	0.2034
510.691	0.00198	0.16395
509.983	0.000659196	0.13197
509.275	-0.00593	0.11293
508.566	-0.02175	0.10272
507.858	-0.03955	0.09388
507.15	-0.05076	0.08435
506.441	-0.05208	0.07483
505.733	-0.04878	0.07007
505.025	-0.04812	0.06939
504.317	-0.05471	0.06735
503.608	-0.06328	0.06054
502.9	-0.06856	0.05034
502.192	-0.0646	0.04422
501.483	-0.05076	0.04898
500.775	-0.03296	0.06463
500.067	-0.01648	0.08367
499.358	-0.000659196	0.10136
498.65	0.01055	0.12109
497.942	0.01648	0.14694
497.233	0.02241	0.18095
496.525	0.03955	0.21973
495.817	0.07251	0.26054
495.109	0.11009	0.29864
494.4	0.13645	0.33061
493.692	0.14239	0.35646
492.984	0.13514	0.37959
492.275	0.1292	0.40204
491.567	0.13382	0.42313
490.859	0.14964	0.44014
490.15	0.16941	0.45238
489.442	0.18655	0.46327
488.734	0.19842	0.47687
488.025	0.20897	0.49252
487.317	0.22544	0.5102
486.609	0.24588	0.53061
485.901	0.26434	0.55578
485.192	0.27686	0.58163
484.484	0.29071	0.6
483.776	0.31773	0.61156
483.067	0.35992	0.63061
482.359	0.40804	0.67211
481.651	0.45023	0.73605
480.942	0.48715	0.80952
480.234	0.52736	0.88027
479.526	0.57152	0.94762
478.817	0.61569	1.01497
478.109	0.65656	1.08231
477.401	0.70138	1.14966
476.692	0.76005	1.22313
475.984	0.83125	1.31361
475.276	0.90837	1.42925
474.568	0.98879	1.56667
473.859	1.07449	1.71497
473.151	1.16216	1.85918
472.443	1.24588	1.99252
471.734	1.32432	2.12041
471.026	1.40738	2.24966
470.318	1.49769	2.38912
469.609	1.58866	2.54354
468.901	1.67831	2.71224
468.193	1.76862	2.88095
467.484	1.86355	3.03741
466.776	1.95715	3.1898
466.068	2.04483	3.35646
465.36	2.13579	3.54082
464.651	2.23863	3.72857
463.943	2.35135	3.91156
463.235	2.4621	4.09592
462.526	2.56098	4.29048
461.818	2.64535	4.49048
461.11	2.72446	4.68435
460.401	2.8062	4.86599
459.693	2.89255	5.0381
458.985	2.98154	5.20272
458.276	3.06592	5.3517
457.568	3.13843	5.48299
456.86	3.19578	5.60204
456.151	3.24654	5.71701
455.443	3.30323	5.83197
454.735	3.36915	5.94558
454.027	3.43902	6.05714
453.318	3.5056	6.16599
452.61	3.559	6.26463
451.902	3.59459	6.34422
451.193	3.61371	6.40272
450.485	3.62821	6.44966
449.777	3.64601	6.49184
449.068	3.67106	6.53061
448.36	3.70336	6.56531
447.652	3.74489	6.59932
446.943	3.79499	6.63946
446.235	3.84245	6.68231
445.527	3.882	6.71905
444.819	3.90903	6.74558
444.11	3.92419	6.76463
443.402	3.92815	6.77551
442.694	3.93013	6.76939
441.985	3.93804	6.74694
441.277	3.95122	6.71769
440.569	3.96374	6.68912
439.86	3.96902	6.65986
439.152	3.9644	6.62993
438.444	3.9532	6.60136
437.735	3.94133	6.57007
437.027	3.92815	6.52381
436.319	3.90903	6.45578
435.611	3.88662	6.37755
434.902	3.8675	6.3102
434.194	3.84773	6.26259
433.486	3.8174	6.22177
432.777	3.77587	6.16599
432.069	3.73105	6.08095
431.361	3.69743	5.97143
430.652	3.68227	5.85986
429.944	3.67304	5.76939
429.236	3.64799	5.70408
428.527	3.60053	5.6483
427.819	3.54845	5.58776
427.111	3.50758	5.51837
426.402	3.4733	5.44082
425.694	3.43902	5.36531
424.986	3.42123	5.2932
424.278	3.42914	5.21429
423.569	3.43639	5.11497
422.861	3.40738	5.00952
422.153	3.3474	4.92381
421.444	3.29268	4.86939
420.736	3.26566	4.83197
420.028	3.25972	4.78571
419.319	3.25906	4.71633
418.611	3.25643	4.63129
417.903	3.23731	4.54626
417.194	3.18457	4.46463
416.486	3.10086	4.38027
415.778	3.01648	4.29728
415.07	2.96506	4.23605
414.361	2.95715	4.20884
413.653	2.97297	4.19728
412.945	2.97956	4.1619
412.236	2.95122	4.08027
411.528	2.89057	3.97007
410.82	2.81938	3.86531
410.111	2.75808	3.77823
409.403	2.71457	3.69524
408.695	2.68556	3.60952
407.986	2.65524	3.53129
407.278	2.60976	3.47619
406.57	2.559	3.4415
405.861	2.52802	3.41565
405.153	2.5234	3.38299
404.445	2.52274	3.33265
403.737	2.50297	3.25918
403.028	2.4555	3.17619
402.32	2.39024	3.10136
401.612	2.32367	3.0415
400.903	2.27093	2.98776
400.195	2.23599	2.93265
399.487	2.20962	2.87551
398.778	2.1826	2.81429
398.07	2.15491	2.74966
397.362	2.13777	2.68095
396.653	2.14239	2.61701
395.945	2.16414	2.57075
395.237	2.17271	2.55034
394.529	2.14634	2.54422
393.82	2.10481	2.53197
393.112	2.08701	2.5102
392.404	2.09822	2.49116
391.695	2.1002	2.48503
390.987	2.06526	2.48095
390.279	2.00527	2.4517
389.57	1.95913	2.39524
388.862	1.94397	2.33741
388.154	1.94595	2.29728
387.445	1.94792	2.25442
386.737	1.94331	2.17891
386.029	1.93144	2.07551
385.321	1.90969	1.98503
384.612	1.87475	1.92993
383.904	1.82465	1.89388
383.196	1.75676	1.85102
382.487	1.68161	1.79932
381.779	1.61833	1.74218
381.071	1.57746	1.67687
380.362	1.55043	1.60884
379.654	1.52999	1.56327
378.946	1.50956	1.56259
378.237	1.47792	1.59388
377.529	1.42123	1.61088
376.821	1.3474	1.57007
376.112	1.28279	1.47143
375.404	1.24522	1.35646
374.696	1.22808	1.26259

## Sheet: Supplementary Figure 1C
Supplementary Figure 1C	Raman spectra
	TS1A	TS1B
Raman shift [cm^(-1)]	Normalized Raman intensity	Normalized Raman intensity
1500.07	-0.04682	-0.04831
1499.11	-0.04543	-0.04831
1498.14	-0.04372	-0.04944
1497.18	-0.04186	-0.05102
1496.21	-0.03969	-0.05418
1495.25	-0.03891	-0.05959
1494.29	-0.03984	-0.06298
1493.32	-0.0414	-0.06072
1492.36	-0.04264	-0.05531
1491.39	-0.04357	-0.0535
1490.43	-0.04465	-0.05666
1489.46	-0.04465	-0.06095
1488.5	-0.04388	-0.0632
1487.54	-0.04341	-0.06366
1486.57	-0.04357	-0.0632
1485.61	-0.04326	-0.06208
1484.64	-0.04326	-0.06072
1483.68	-0.04434	-0.0605
1482.72	-0.04574	-0.06095
1481.75	-0.04651	-0.05959
1480.79	-0.04667	-0.05621
1479.82	-0.04667	-0.05282
1478.86	-0.0462	-0.05192
1477.89	-0.04465	-0.0535
1476.93	-0.04264	-0.05395
1475.97	-0.04109	-0.05237
1475	-0.04078	-0.05237
1474.04	-0.04171	-0.05576
1473.07	-0.04264	-0.05801
1472.11	-0.04264	-0.05643
1471.14	-0.04217	-0.05463
1470.18	-0.0414	-0.05485
1469.22	-0.04078	-0.05485
1468.25	-0.04016	-0.0526
1467.29	-0.04109	-0.04898
1466.32	-0.04357	-0.04582
1465.36	-0.04558	-0.04492
1464.39	-0.04543	-0.04786
1463.43	-0.04403	-0.05214
1462.47	-0.04372	-0.05463
1461.5	-0.04403	-0.05621
1460.54	-0.04388	-0.05643
1459.57	-0.04357	-0.05395
1458.61	-0.04357	-0.04966
1457.64	-0.04372	-0.0465
1456.68	-0.04372	-0.0456
1455.72	-0.04372	-0.04605
1454.75	-0.04388	-0.04808
1453.79	-0.04372	-0.05147
1452.82	-0.04264	-0.0535
1451.86	-0.04155	-0.0526
1450.89	-0.04062	-0.05011
1449.93	-0.04031	-0.0474
1448.97	-0.04062	-0.04447
1448	-0.04233	-0.04244
1447.04	-0.04496	-0.04357
1446.07	-0.04713	-0.04718
1445.11	-0.0476	-0.05034
1444.15	-0.0462	-0.05169
1443.18	-0.04388	-0.05192
1442.22	-0.04248	-0.05011
1441.25	-0.04202	-0.04718
1440.29	-0.04217	-0.04515
1439.32	-0.04248	-0.04469
1438.36	-0.04295	-0.04447
1437.4	-0.04465	-0.04379
1436.43	-0.04698	-0.04447
1435.47	-0.04744	-0.04763
1434.5	-0.04512	-0.0526
1433.54	-0.04202	-0.05598
1432.57	-0.04031	-0.05892
1431.61	-0.04109	-0.06072
1430.65	-0.04279	-0.05847
1429.68	-0.04295	-0.05214
1428.72	-0.04186	-0.04808
1427.75	-0.04078	-0.04989
1426.79	-0.04031	-0.05305
1425.82	-0.04124	-0.05214
1424.86	-0.04372	-0.04853
1423.9	-0.04558	-0.04763
1422.93	-0.04481	-0.05102
1421.97	-0.04279	-0.05576
1421	-0.04233	-0.05914
1420.04	-0.04434	-0.05982
1419.07	-0.0462	-0.05914
1418.11	-0.04651	-0.05937
1417.15	-0.04589	-0.05982
1416.18	-0.04419	-0.05824
1415.22	-0.04248	-0.0544
1414.25	-0.04233	-0.05079
1413.29	-0.04341	-0.04944
1412.32	-0.04419	-0.05147
1411.36	-0.04357	-0.05531
1410.4	-0.04264	-0.05801
1409.43	-0.0414	-0.05756
1408.47	-0.03938	-0.05553
1407.5	-0.03783	-0.0526
1406.54	-0.03752	-0.04921
1405.57	-0.03798	-0.04582
1404.61	-0.03922	-0.04447
1403.65	-0.04093	-0.04469
1402.68	-0.04171	-0.0465
1401.72	-0.04047	-0.05034
1400.75	-0.03922	-0.05305
1399.79	-0.03938	-0.05214
1398.83	-0.04016	-0.04921
1397.86	-0.04109	-0.04853
1396.9	-0.04295	-0.05056
1395.93	-0.04512	-0.05327
1394.97	-0.04605	-0.05553
1394	-0.04527	-0.05598
1393.04	-0.04403	-0.0535
1392.08	-0.04295	-0.05079
1391.11	-0.04233	-0.04921
1390.15	-0.04093	-0.04853
1389.18	-0.03891	-0.04853
1388.22	-0.03814	-0.04876
1387.25	-0.03891	-0.04808
1386.29	-0.03953	-0.04898
1385.33	-0.03891	-0.05192
1384.36	-0.03736	-0.0535
1383.4	-0.03674	-0.0526
1382.43	-0.03891	-0.05192
1381.47	-0.04295	-0.05282
1380.5	-0.04543	-0.05485
1379.54	-0.04388	-0.05643
1378.58	-0.04031	-0.05576
1377.61	-0.03829	-0.05395
1376.65	-0.03829	-0.0535
1375.68	-0.03814	-0.05463
1374.72	-0.03798	-0.05531
1373.75	-0.03876	-0.05418
1372.79	-0.03953	-0.05169
1371.83	-0.03938	-0.05034
1370.86	-0.03814	-0.05237
1369.9	-0.03752	-0.05598
1368.93	-0.03845	-0.05734
1367.97	-0.04	-0.05643
1367	-0.04062	-0.0535
1366.04	-0.04031	-0.04944
1365.08	-0.04	-0.0465
1364.11	-0.04031	-0.04605
1363.15	-0.04047	-0.04718
1362.18	-0.04016	-0.04853
1361.22	-0.03953	-0.05011
1360.26	-0.03845	-0.0526
1359.29	-0.03814	-0.05373
1358.33	-0.03922	-0.05147
1357.36	-0.03969	-0.04808
1356.4	-0.03845	-0.04718
1355.43	-0.03767	-0.05034
1354.47	-0.03922	-0.05485
1353.51	-0.04016	-0.05711
1352.54	-0.03845	-0.05621
1351.58	-0.03581	-0.05463
1350.61	-0.03504	-0.05463
1349.65	-0.03659	-0.05485
1348.68	-0.03876	-0.05327
1347.72	-0.03984	-0.05079
1346.76	-0.04031	-0.04831
1345.79	-0.04093	-0.0465
1344.83	-0.04155	-0.04627
1343.86	-0.04124	-0.04808
1342.9	-0.04062	-0.05102
1341.93	-0.04062	-0.0535
1340.97	-0.04155	-0.05327
1340.01	-0.04295	-0.04876
1339.04	-0.04388	-0.04289
1338.08	-0.04357	-0.04176
1337.11	-0.04233	-0.04582
1336.15	-0.0414	-0.05147
1335.18	-0.04062	-0.05508
1334.22	-0.04031	-0.05485
1333.26	-0.04	-0.05305
1332.29	-0.03922	-0.05237
1331.33	-0.03705	-0.05169
1330.36	-0.03473	-0.04966
1329.4	-0.0338	-0.04786
1328.43	-0.03566	-0.04853
1327.47	-0.03829	-0.05011
1326.51	-0.03783	-0.05056
1325.54	-0.03473	-0.05056
1324.58	-0.03225	-0.04876
1323.61	-0.0324	-0.04515
1322.65	-0.03457	-0.04357
1321.69	-0.03814	-0.0456
1320.72	-0.04155	-0.04763
1319.76	-0.04279	-0.04627
1318.79	-0.04171	-0.04402
1317.83	-0.03984	-0.04289
1316.86	-0.03876	-0.04357
1315.9	-0.0386	-0.0456
1314.94	-0.03829	-0.04898
1313.97	-0.03767	-0.05124
1313.01	-0.03814	-0.04989
1312.04	-0.03876	-0.04718
1311.08	-0.03907	-0.04673
1310.11	-0.03953	-0.04673
1309.15	-0.04078	-0.04424
1308.19	-0.04171	-0.04131
1307.22	-0.0414	-0.04154
1306.26	-0.04078	-0.04424
1305.29	-0.04	-0.04605
1304.33	-0.03907	-0.04469
1303.36	-0.03922	-0.04199
1302.4	-0.04016	-0.04221
1301.44	-0.04031	-0.04515
1300.47	-0.03907	-0.04627
1299.51	-0.03845	-0.04402
1298.54	-0.03907	-0.04176
1297.58	-0.03922	-0.04131
1296.61	-0.03798	-0.04063
1295.65	-0.03659	-0.03837
1294.69	-0.0355	-0.03725
1293.72	-0.03519	-0.03928
1292.76	-0.03504	-0.04357
1291.79	-0.03442	-0.04786
1290.83	-0.03395	-0.04921
1289.86	-0.03473	-0.04695
1288.9	-0.03566	-0.04402
1287.94	-0.03504	-0.04379
1286.97	-0.03333	-0.04537
1286.01	-0.0324	-0.0456
1285.04	-0.03318	-0.04402
1284.08	-0.03442	-0.04379
1283.12	-0.03504	-0.04515
1282.15	-0.03504	-0.04537
1281.19	-0.03473	-0.04334
1280.22	-0.03426	-0.04176
1279.26	-0.03395	-0.04379
1278.29	-0.03457	-0.04786
1277.33	-0.03597	-0.04921
1276.37	-0.03674	-0.04695
1275.4	-0.03597	-0.04402
1274.44	-0.03411	-0.04334
1273.47	-0.03302	-0.04447
1272.51	-0.03411	-0.04605
1271.54	-0.03612	-0.04673
1270.58	-0.03674	-0.04537
1269.62	-0.03612	-0.04266
1268.65	-0.03566	-0.04018
1267.69	-0.03519	-0.03973
1266.72	-0.03426	-0.04131
1265.76	-0.0338	-0.04379
1264.79	-0.03442	-0.0456
1263.83	-0.03519	-0.0456
1262.87	-0.03566	-0.04424
1261.9	-0.03581	-0.04312
1260.94	-0.03488	-0.04244
1259.97	-0.03349	-0.04402
1259.01	-0.03178	-0.04673
1258.04	-0.02992	-0.04808
1257.08	-0.02837	-0.04718
1256.12	-0.02775	-0.04424
1255.15	-0.02729	-0.04131
1254.19	-0.02636	-0.03996
1253.22	-0.02512	-0.03928
1252.26	-0.02419	-0.03928
1251.29	-0.02357	-0.03928
1250.33	-0.02372	-0.03815
1249.37	-0.02512	-0.03544
1248.4	-0.02729	-0.03386
1247.44	-0.0293	-0.03318
1246.47	-0.02961	-0.0316
1245.51	-0.02775	-0.0298
1244.54	-0.02481	-0.02889
1243.58	-0.02202	-0.02867
1242.62	-0.02016	-0.02889
1241.65	-0.01953	-0.02889
1240.69	-0.01969	-0.02777
1239.72	-0.01969	-0.0246
1238.76	-0.01845	-0.0219
1237.8	-0.01705	-0.02325
1236.83	-0.01674	-0.02799
1235.87	-0.0169	-0.03183
1234.9	-0.01612	-0.03251
1233.94	-0.01426	-0.03205
1232.97	-0.0124	-0.03093
1232.01	-0.01132	-0.02799
1231.05	-0.01101	-0.02438
1230.08	-0.01178	-0.0228
1229.12	-0.0124	-0.02393
1228.15	-0.01194	-0.02506
1227.19	-0.0107	-0.0237
1226.22	-0.01039	-0.02077
1225.26	-0.01116	-0.01828
1224.3	-0.01209	-0.01783
1223.33	-0.01333	-0.01874
1222.37	-0.0155	-0.01964
1221.4	-0.01674	-0.01987
1220.44	-0.01473	-0.02032
1219.47	-0.01085	-0.02212
1218.51	-0.00915	-0.02393
1217.55	-0.01054	-0.02438
1216.58	-0.01256	-0.02393
1215.62	-0.01349	-0.0228
1214.65	-0.01349	-0.02099
1213.69	-0.01271	-0.01964
1212.72	-0.0107	-0.01987
1211.76	-0.00884	-0.02212
1210.8	-0.00915	-0.02573
1209.83	-0.01101	-0.02822
1208.87	-0.01209	-0.02867
1207.9	-0.01163	-0.02664
1206.94	-0.0107	-0.02348
1205.97	-0.0107	-0.02054
1205.01	-0.01256	-0.01987
1204.05	-0.01566	-0.02077
1203.08	-0.01752	-0.0228
1202.12	-0.01659	-0.02438
1201.15	-0.01395	-0.02393
1200.19	-0.01178	-0.02167
1199.23	-0.01101	-0.02032
1198.26	-0.01132	-0.02077
1197.3	-0.01256	-0.02167
1196.33	-0.01364	-0.02212
1195.37	-0.01364	-0.02325
1194.4	-0.01287	-0.02325
1193.44	-0.01225	-0.01987
1192.48	-0.01225	-0.01467
1191.51	-0.01256	-0.01332
1190.55	-0.01256	-0.01648
1189.58	-0.0124	-0.01896
1188.62	-0.0124	-0.01874
1187.65	-0.01256	-0.01851
1186.69	-0.0124	-0.01919
1185.73	-0.01194	-0.02054
1184.76	-0.01209	-0.02167
1183.8	-0.01302	-0.02077
1182.83	-0.01349	-0.01919
1181.87	-0.01349	-0.01874
1180.9	-0.01364	-0.01941
1179.94	-0.01364	-0.01941
1178.98	-0.01333	-0.01987
1178.01	-0.01318	-0.02077
1177.05	-0.0138	-0.02032
1176.08	-0.01442	-0.01919
1175.12	-0.01426	-0.01919
1174.15	-0.01318	-0.01896
1173.19	-0.01132	-0.01693
1172.23	-0.01039	-0.01512
1171.26	-0.01085	-0.0158
1170.3	-0.01147	-0.01738
1169.33	-0.01178	-0.01851
1168.37	-0.01163	-0.01828
1167.4	-0.01163	-0.01783
1166.44	-0.01163	-0.01851
1165.48	-0.01163	-0.02212
1164.51	-0.01178	-0.02641
1163.55	-0.0124	-0.02799
1162.58	-0.01318	-0.02619
1161.62	-0.01364	-0.02303
1160.66	-0.01349	-0.0219
1159.69	-0.01302	-0.02325
1158.73	-0.01256	-0.0237
1157.76	-0.01209	-0.02303
1156.8	-0.0124	-0.02212
1155.83	-0.0138	-0.02077
1154.87	-0.01519	-0.01919
1153.91	-0.01504	-0.01783
1152.94	-0.01333	-0.01738
1151.98	-0.01147	-0.01761
1151.01	-0.01023	-0.0167
1150.05	-0.00915	-0.0158
1149.08	-0.0076	-0.01806
1148.12	-0.00558	-0.0219
1147.16	-0.00341	-0.02303
1146.19	-0.000930233	-0.01964
1145.23	0.00109	-0.01422
1144.26	0.0014	-0.01061
1143.3	0.000620155	-0.0088
1142.33	-0.000310078	-0.00632
1141.37	-0.000775194	-0.00113
1140.41	0.000310078	0.00429
1139.44	0.00341	0.00745
1138.48	0.0076	0.0088
1137.51	0.0124	0.00971
1136.55	0.01721	0.00858
1135.58	0.02171	0.00677
1134.62	0.02481	0.00903
1133.66	0.02527	0.01648
1132.69	0.02388	0.02325
1131.73	0.02248	0.0246
1130.76	0.02248	0.02303
1129.8	0.02326	0.0228
1128.83	0.02434	0.0228
1127.87	0.02589	0.02167
1126.91	0.02744	0.01941
1125.94	0.02775	0.0167
1124.98	0.0262	0.01422
1124.01	0.02465	0.01354
1123.05	0.02403	0.0149
1122.08	0.02279	0.0167
1121.12	0.02016	0.01761
1120.16	0.01659	0.01693
1119.19	0.0138	0.01467
1118.23	0.01333	0.01287
1117.26	0.01395	0.01287
1116.3	0.01364	0.01264
1115.34	0.01256	0.01129
1114.37	0.01194	0.01016
1113.41	0.01194	0.01084
1112.44	0.01132	0.00971
1111.48	0.01023	0.00429
1110.51	0.00837	-0.00203
1109.55	0.0062	-0.00609
1108.59	0.00496	-0.00835
1107.62	0.00512	-0.00971
1106.66	0.00574	-0.00948
1105.69	0.00574	-0.00745
1104.73	0.00481	-0.00429
1103.76	0.00341	-0.000451
1102.8	0.00217	0.000903
1101.84	0.0014	-0.000451
1100.87	0.00124	-0.00271
1099.91	0.00202	-0.00451
1098.94	0.00388	-0.00474
1097.98	0.00589	-0.00339
1097.01	0.00698	-0.000677
1096.05	0.00713	0.00226
1095.09	0.00713	0.00361
1094.12	0.0076	0.00226
1093.16	0.00853	-0.000677
1092.19	0.00946	-0.00316
1091.23	0.01023	-0.00451
1090.26	0.01054	-0.00339
1089.3	0.01039	0.000226
1088.34	0.00977	0.00316
1087.37	0.00884	0.00339
1086.41	0.00744	0.00226
1085.44	0.0062	0.000903
1084.48	0.00651	-0.00135
1083.51	0.00806	-0.00384
1082.55	0.00822	-0.00429
1081.59	0.00682	-0.00384
1080.62	0.00558	-0.00451
1079.66	0.00512	-0.00474
1078.69	0.00543	-0.00361
1077.73	0.00636	-0.00271
1076.77	0.00682	-0.00361
1075.8	0.00543	-0.00655
1074.84	0.00233	-0.00903
1073.87	-0.00109	-0.00722
1072.91	-0.00357	-0.00203
1071.94	-0.00388	0
1070.98	-0.00264	-0.00451
1070.02	-0.000930233	-0.01038
1069.05	-0.000310078	-0.01151
1068.09	-0.00155	-0.00971
1067.12	-0.00326	-0.00858
1066.16	-0.00419	-0.0079
1065.19	-0.00543	-0.00858
1064.23	-0.00853	-0.01129
1063.27	-0.01209	-0.01445
1062.3	-0.01364	-0.01603
1061.34	-0.01225	-0.01625
1060.37	-0.01054	-0.01535
1059.41	-0.01085	-0.01535
1058.44	-0.01302	-0.01761
1057.48	-0.01581	-0.01964
1056.52	-0.01736	-0.01941
1055.55	-0.01674	-0.02077
1054.59	-0.01504	-0.0246
1053.62	-0.01395	-0.02596
1052.66	-0.01256	-0.02325
1051.69	-0.01116	-0.01987
1050.73	-0.01023	-0.0167
1049.77	-0.01116	-0.01399
1048.8	-0.01349	-0.01445
1047.84	-0.01535	-0.01806
1046.87	-0.01581	-0.02032
1045.91	-0.01566	-0.01828
1044.94	-0.01519	-0.0158
1043.98	-0.01457	-0.01512
1043.02	-0.01442	-0.0149
1042.05	-0.01519	-0.01445
1041.09	-0.01628	-0.01603
1040.12	-0.01674	-0.01806
1039.16	-0.01659	-0.0167
1038.2	-0.01581	-0.01332
1037.23	-0.01535	-0.01241
1036.27	-0.01535	-0.0158
1035.3	-0.01535	-0.02144
1034.34	-0.01566	-0.02483
1033.37	-0.01674	-0.02415
1032.41	-0.01721	-0.02235
1031.45	-0.01612	-0.02212
1030.48	-0.01411	-0.02167
1029.52	-0.01333	-0.01851
1028.55	-0.01395	-0.01535
1027.59	-0.01519	-0.01512
1026.62	-0.01597	-0.01716
1025.66	-0.01566	-0.01896
1024.7	-0.01364	-0.01761
1023.73	-0.01116	-0.01309
1022.77	-0.00977	-0.00858
1021.8	-0.00915	-0.00722
1020.84	-0.0093	-0.00903
1019.87	-0.00977	-0.01084
1018.91	-0.01023	-0.01061
1017.95	-0.00992	-0.00993
1016.98	-0.00806	-0.00925
1016.02	-0.00496	-0.007
1015.05	-0.00233	-0.00339
1014.09	-0.000465116	-0.000903
1013.12	0.00109	-0.000903
1012.16	0.00202	0
1011.2	0.00233	0.00361
1010.23	0.00326	0.00925
1009.27	0.00543	0.01309
1008.3	0.00837	0.01354
1007.34	0.01225	0.01377
1006.37	0.0155	0.01783
1005.41	0.01659	0.02483
1004.45	0.01659	0.02957
1003.48	0.01705	0.03025
1002.52	0.01969	0.0298
1001.55	0.02512	0.0316
1000.59	0.03132	0.03544
999.625	0.03612	0.03883
998.661	0.03984	0.04154
997.697	0.04419	0.04515
996.732	0.04992	0.04966
995.768	0.05628	0.05576
994.804	0.06202	0.06253
993.84	0.06729	0.0693
992.875	0.0738	0.07652
991.911	0.08171	0.08442
990.947	0.0893	0.09278
989.982	0.0955	0.09932
989.018	0.10186	0.10248
988.054	0.10915	0.10452
987.09	0.11674	0.10835
986.125	0.12357	0.11467
985.161	0.12977	0.12415
984.197	0.1369	0.13589
983.233	0.14496	0.14582
982.268	0.15318	0.15169
981.304	0.16093	0.15621
980.34	0.16806	0.16162
979.376	0.17395	0.16546
978.411	0.17829	0.16682
977.447	0.18171	0.16885
976.483	0.18574	0.17291
975.519	0.19178	0.1781
974.554	0.19938	0.1842
973.59	0.20605	0.19142
972.626	0.2107	0.19729
971.662	0.21473	0.19977
970.697	0.21922	0.20226
969.733	0.22326	0.20564
968.769	0.22605	0.20722
967.805	0.22822	0.20655
966.84	0.23054	0.20587
965.876	0.23302	0.20632
964.912	0.23535	0.20519
963.948	0.2369	0.20248
962.983	0.23643	0.20045
962.019	0.23318	0.2
961.055	0.22775	0.19887
960.091	0.22171	0.19594
959.126	0.21659	0.1912
958.162	0.21194	0.18533
957.198	0.20698	0.18059
956.234	0.20155	0.1772
955.269	0.19519	0.17246
954.305	0.18775	0.16433
953.341	0.17953	0.15553
952.377	0.17147	0.14786
951.412	0.16279	0.14086
950.448	0.15349	0.13454
949.484	0.14419	0.12844
948.52	0.13597	0.1219
947.555	0.12837	0.11535
946.591	0.12109	0.10971
945.627	0.11426	0.10497
944.663	0.10822	0.0991
943.698	0.10186	0.0921
942.734	0.09488	0.08488
941.77	0.08729	0.07698
940.806	0.07969	0.06885
939.841	0.07349	0.06208
938.877	0.06899	0.05711
937.913	0.06558	0.05373
936.949	0.06202	0.05056
935.984	0.05767	0.04808
935.02	0.05256	0.04695
934.056	0.04713	0.04695
933.092	0.0431	0.04673
932.127	0.04062	0.04582
931.163	0.03845	0.04334
930.199	0.03597	0.0386
929.235	0.03364	0.03205
928.27	0.03178	0.02619
927.306	0.02992	0.02303
926.342	0.02837	0.02348
925.378	0.02837	0.02596
924.413	0.0293	0.02686
923.449	0.0293	0.02393
922.485	0.02698	0.02122
921.521	0.02372	0.0228
920.556	0.02186	0.02573
919.592	0.02109	0.02415
918.628	0.01938	0.01919
917.664	0.01674	0.0167
916.699	0.01519	0.01828
915.735	0.01473	0.01987
914.771	0.01411	0.01874
913.807	0.01318	0.01648
912.842	0.01209	0.01512
911.878	0.01101	0.0149
910.914	0.00977	0.01399
909.95	0.00884	0.01196
908.985	0.00806	0.01061
908.021	0.00682	0.01196
907.057	0.00512	0.01377
906.093	0.00465	0.01445
905.128	0.00558	0.01377
904.164	0.00744	0.01309
903.2	0.00884	0.01129
902.236	0.00806	0.00835
901.271	0.00512	0.00564
900.307	0.00233	0.00384
899.343	0.00109	0.00316
898.379	0.000310078	0.00316
897.414	-0.0014	0.00384
896.45	-0.0031	0.00474
895.486	-0.00357	0.00497
894.522	-0.00264	0.00451
893.557	-0.00155	0.00451
892.593	-0.000620155	0.00474
891.629	0.000620155	0.00497
890.665	0.0014	0.00632
889.7	0.000775194	0.007
888.736	-0.000465116	0.00564
887.772	-0.0014	0.00316
886.808	-0.00186	0.00181
885.843	-0.00155	0.00158
884.879	-0.000155039	0.00113
883.915	0.00109	0.000226
882.951	0.00124	0.000903
881.986	0.000775194	0.00339
881.022	0.000155039	0.00474
880.058	0	0.00474
879.094	0.000465116	0.00384
878.129	0.00155	0.00181
877.165	0.00279	0
876.201	0.00326	0.000451
875.237	0.0031	0.00339
874.272	0.00264	0.00745
873.308	0.00155	0.01151
872.344	0.000310078	0.01422
871.38	-0.000465116	0.01467
870.415	-0.000620155	0.01309
869.451	-0.000465116	0.01084
868.487	-0.000155039	0.0079
867.523	0.000930233	0.00497
866.558	0.00264	0.00474
865.594	0.00372	0.00677
864.63	0.00372	0.0079
863.666	0.00279	0.00745
862.701	0.00217	0.00722
861.737	0.00233	0.00925
860.773	0.00326	0.01241
859.809	0.00465	0.01309
858.844	0.00636	0.01106
857.88	0.00713	0.00971
856.916	0.00698	0.00993
855.952	0.00667	0.01016
854.987	0.00744	0.01016
854.023	0.0093	0.01196
853.059	0.01054	0.01332
852.095	0.01132	0.01287
851.13	0.01271	0.01287
850.166	0.01442	0.01377
849.202	0.01566	0.01445
848.237	0.01612	0.0149
847.273	0.01736	0.01625
846.309	0.01984	0.01828
845.345	0.02279	0.01987
844.38	0.02465	0.02144
843.416	0.02589	0.02438
842.452	0.02744	0.02957
841.488	0.02961	0.03521
840.523	0.03302	0.03973
839.559	0.03829	0.04334
838.595	0.04605	0.04876
837.631	0.05597	0.05711
836.666	0.0676	0.06727
835.702	0.0786	0.07698
834.738	0.08744	0.08442
833.774	0.09333	0.08849
832.809	0.09674	0.09007
831.845	0.09814	0.09052
830.881	0.09752	0.08984
829.917	0.09597	0.08871
828.952	0.0955	0.08849
827.988	0.09612	0.09007
827.024	0.09659	0.09142
826.06	0.09566	0.09052
825.095	0.09411	0.08781
824.131	0.09302	0.08691
823.167	0.09209	0.08939
822.203	0.09178	0.09255
821.238	0.09302	0.09436
820.274	0.09519	0.09526
819.31	0.09628	0.09413
818.346	0.09643	0.09052
817.381	0.09721	0.08826
816.417	0.09891	0.08962
815.453	0.10016	0.0912
814.489	0.10016	0.09052
813.524	0.09938	0.08962
812.56	0.09845	0.09052
811.596	0.09783	0.09233
810.632	0.09814	0.09436
809.667	0.0986	0.09594
808.703	0.09876	0.09571
807.739	0.09907	0.09526
806.775	0.09969	0.09571
805.81	0.09969	0.09774
804.846	0.09969	0.09977
803.882	0.1	0.1
802.918	0.09922	0.09774
801.953	0.0969	0.09503
800.989	0.09426	0.09255
800.025	0.09287	0.09052
799.061	0.09287	0.08984
798.096	0.09364	0.09029
797.132	0.09318	0.09142
796.168	0.0907	0.09413
795.204	0.0876	0.09684
794.239	0.08605	0.09503
793.275	0.08512	0.08826
792.311	0.0831	0.0833
791.347	0.07984	0.08284
790.382	0.07674	0.08307
789.418	0.07457	0.08126
788.454	0.07287	0.08013
787.49	0.07101	0.08059
786.525	0.06853	0.08126
785.561	0.06512	0.08036
784.597	0.06124	0.07652
783.633	0.05736	0.06862
782.668	0.05411	0.05937
781.704	0.05209	0.0526
780.74	0.05054	0.04966
779.776	0.04837	0.04853
778.811	0.04512	0.0465
777.847	0.04078	0.04402
776.883	0.03674	0.04334
775.919	0.03457	0.04402
774.954	0.03364	0.04357
773.99	0.03256	0.04176
773.026	0.0307	0.03928
772.062	0.02915	0.03792
771.097	0.02775	0.0395
770.133	0.02605	0.04176
769.169	0.02419	0.04063
768.205	0.02326	0.03792
767.24	0.02434	0.03792
766.276	0.02574	0.03973
765.312	0.02465	0.0395
764.348	0.02186	0.03725
763.383	0.01938	0.03499
762.419	0.01845	0.03341
761.455	0.01891	0.03228
760.491	0.01984	0.0316
759.526	0.02078	0.0307
758.562	0.02202	0.02822
757.598	0.02295	0.02551
756.634	0.02295	0.02596
755.669	0.02341	0.03047
754.705	0.02543	0.03589
753.741	0.02837	0.03905
752.777	0.0307	0.03837
751.812	0.03178	0.03702
750.848	0.03147	0.03928
749.884	0.0293	0.04424
748.92	0.02698	0.0474
747.955	0.02682	0.04627
746.991	0.02868	0.04244
746.027	0.02992	0.03725
745.063	0.02884	0.03296
744.098	0.02651	0.03183
743.134	0.02496	0.03341
742.17	0.02512	0.03499
741.206	0.02605	0.03409
740.241	0.02682	0.03205
739.277	0.02698	0.03115
738.313	0.02698	0.03273
737.349	0.0262	0.03589
736.384	0.02512	0.03815
735.42	0.02481	0.03702
734.456	0.0262	0.03386
733.492	0.02822	0.0316
732.527	0.02837	0.03183
731.563	0.02636	0.03476
730.599	0.02372	0.03883
729.635	0.02248	0.04244
728.67	0.02295	0.04424
727.706	0.02419	0.04492
726.742	0.02465	0.04469
725.778	0.02403	0.04402
724.813	0.02326	0.04357
723.849	0.02326	0.04334
722.885	0.02341	0.04176
721.921	0.0231	0.03973
720.956	0.02186	0.0377
719.992	0.01969	0.0368
719.028	0.0169	0.03792
718.064	0.01504	0.04018
717.099	0.01628	0.04131
716.135	0.01876	0.03996
715.171	0.01984	0.03702
714.207	0.01953	0.03567
713.242	0.01907	0.0368
712.278	0.01907	0.03905
711.314	0.01845	0.04018
710.35	0.01705	0.03905
709.385	0.01597	0.03634
708.421	0.01612	0.03476
707.457	0.01643	0.03544
706.492	0.01612	0.03612
705.528	0.0155	0.03612
704.564	0.01488	0.03702
703.6	0.01442	0.03996
702.635	0.01364	0.04289
701.671	0.01364	0.04266
700.707	0.0155	0.04041
699.743	0.01876	0.03883
698.778	0.02078	0.03837
697.814	0.02078	0.03837
696.85	0.02047	0.03883
695.886	0.02031	0.03905
694.921	0.01876	0.03883
693.957	0.01659	0.0386
692.993	0.01597	0.03883
692.029	0.01752	0.0395
691.064	0.02	0.03996
690.1	0.02171	0.04018
689.136	0.02171	0.04221
688.172	0.02155	0.0456
687.207	0.02372	0.04876
686.243	0.02713	0.05102
685.279	0.02822	0.0526
684.315	0.02636	0.05395
683.35	0.02434	0.05373
682.386	0.02465	0.05192
681.422	0.0262	0.04966
680.458	0.02698	0.04921
679.493	0.02713	0.05056
678.529	0.02806	0.05192
677.565	0.02961	0.05147
676.601	0.03147	0.04966
675.636	0.03271	0.04808
674.672	0.03287	0.04808
673.708	0.03163	0.05056
672.744	0.02946	0.0535
671.779	0.02729	0.05508
670.815	0.02713	0.05485
669.851	0.02822	0.05327
668.887	0.02775	0.04989
667.922	0.02434	0.04786
666.958	0.02016	0.04944
665.994	0.01891	0.05282
665.03	0.02093	0.05553
664.065	0.0231	0.05711
663.101	0.02279	0.05711
662.137	0.02093	0.05553
661.173	0.02016	0.05395
660.208	0.02109	0.0535
659.244	0.02171	0.05373
658.28	0.02031	0.05463
657.316	0.01783	0.05643
656.351	0.0169	0.05801
655.387	0.01767	0.05734
654.423	0.01907	0.05463
653.459	0.02	0.05305
652.494	0.02016	0.05395
651.53	0.01938	0.05598
650.566	0.01922	0.05914
649.602	0.02062	0.0632
648.637	0.02233	0.06704
647.673	0.02264	0.0693
646.709	0.02109	0.0702
645.745	0.01953	0.07088
644.78	0.01938	0.07178
643.816	0.02031	0.07178
642.852	0.02124	0.07088
641.888	0.02186	0.0702
640.923	0.02295	0.06953
639.959	0.02465	0.0684
638.995	0.02558	0.06727
638.031	0.0245	0.06749
637.066	0.02186	0.06862
636.102	0.02	0.06998
635.138	0.01969	0.07065
634.174	0.02093	0.07156
633.209	0.02248	0.07269
632.245	0.02403	0.07314
631.281	0.02512	0.07336
630.317	0.02589	0.07404
629.352	0.02605	0.07494
628.388	0.02574	0.0754
627.424	0.02698	0.07494
626.46	0.02946	0.07359
625.495	0.03147	0.07156
624.531	0.03194	0.0693
623.567	0.03209	0.06772
622.603	0.03225	0.06682
621.638	0.03178	0.06614
620.674	0.03147	0.06456
619.71	0.03194	0.06253
618.746	0.03333	0.06253
617.781	0.03395	0.06546
616.817	0.03349	0.06885
615.853	0.03271	0.07043
614.889	0.03318	0.07088
613.924	0.03426	0.07088
612.96	0.03442	0.0702
611.996	0.03442	0.06907
611.032	0.03566	0.06772
610.067	0.03783	0.06591
609.103	0.03938	0.06546
608.139	0.04031	0.06749
607.175	0.04062	0.07043
606.21	0.04078	0.07224
605.246	0.04202	0.07246
604.282	0.04419	0.07269
603.318	0.04527	0.07427
602.353	0.04388	0.07652
601.389	0.04155	0.07856
600.425	0.04031	0.07968
599.461	0.04031	0.07968
598.496	0.04093	0.07923
597.532	0.04217	0.0781
596.568	0.04372	0.0754
595.604	0.04434	0.07111
594.639	0.04372	0.06727
593.675	0.04372	0.06479
592.711	0.0445	0.06479
591.747	0.04496	0.06862
590.782	0.04465	0.07472
589.818	0.04434	0.07833
588.854	0.04388	0.07743
587.89	0.04326	0.07517
586.925	0.04326	0.07359
585.961	0.04357	0.07224
584.997	0.04419	0.07111
584.033	0.04465	0.07156
583.068	0.04512	0.07449
582.104	0.04605	0.07788
581.14	0.04791	0.07946
580.176	0.04915	0.0781
579.211	0.04837	0.07585
578.247	0.04605	0.07494
577.283	0.04496	0.07472
576.319	0.04558	0.07494
575.354	0.04636	0.0763
574.39	0.04698	0.07946
573.426	0.04775	0.08284
572.462	0.04837	0.08555
571.497	0.05008	0.08668
570.533	0.05302	0.08578
569.569	0.05581	0.08442
568.605	0.05674	0.08284
567.64	0.05597	0.08149
566.676	0.05426	0.08149
565.712	0.05271	0.08352
564.747	0.05225	0.08533
563.783	0.05333	0.08488
562.819	0.05519	0.08397
561.855	0.0569	0.08533
560.89	0.05845	0.08713
559.926	0.05969	0.08826
558.962	0.06062	0.08962
557.998	0.06217	0.09097
557.033	0.06434	0.09052
556.069	0.06636	0.08962
555.105	0.0676	0.09097
554.141	0.06822	0.09278
553.176	0.06822	0.09278
552.212	0.06853	0.0921
551.248	0.0693	0.09436
550.284	0.06992	0.0991
549.319	0.06946	0.10361
548.355	0.06791	0.10587
547.391	0.0676	0.10768
546.427	0.06961	0.10971
545.462	0.07287	0.10971
544.498	0.07426	0.10722
543.534	0.07302	0.1061
542.57	0.07163	0.10858
541.605	0.07256	0.11196
540.641	0.07488	0.11174
539.677	0.07705	0.10925
538.713	0.07876	0.10632
537.748	0.07969	0.10474
536.784	0.07984	0.10677
535.82	0.07984	0.11196
534.856	0.08016	0.11558
533.891	0.08047	0.11648
532.927	0.08047	0.11851
531.963	0.08047	0.12145
530.999	0.08124	0.12122
530.034	0.08186	0.11896
529.07	0.08217	0.11987
528.106	0.08372	0.12438
527.142	0.08698	0.12822
526.177	0.08915	0.12934
525.213	0.08868	0.1307
524.249	0.0876	0.13476
523.285	0.08744	0.13996
522.32	0.08884	0.14424
521.356	0.0907	0.14763
520.392	0.09209	0.15011
519.428	0.09225	0.15056
518.463	0.09163	0.14763
517.499	0.09163	0.14402
516.535	0.09287	0.14357
515.571	0.09426	0.1465
514.606	0.09612	0.14944
513.642	0.09814	0.14898
512.678	0.09984	0.14537
511.714	0.10047	0.14244
510.749	0.1	0.14266
509.785	0.09969	0.14424
508.821	0.10124	0.14537
507.857	0.10481	0.14605
506.892	0.10915	0.14718
505.928	0.11225	0.14763
504.964	0.11349	0.14582
504	0.1138	0.14515
503.035	0.11504	0.14786
502.071	0.11752	0.15214
501.107	0.12093	0.15463
500.143	0.12434	0.15485
499.178	0.12682	0.15508
498.214	0.12775	0.15576
497.25	0.12713	0.15621
496.286	0.12682	0.15756
495.321	0.1293	0.1614
494.357	0.13442	0.16501
493.393	0.14031	0.16614
492.429	0.14543	0.16659
491.464	0.14946	0.16885
490.5	0.15225	0.17314
489.536	0.15333	0.17765
488.572	0.15612	0.18104
487.607	0.16248	0.18601
486.643	0.17023	0.19458
485.679	0.17674	0.20406
484.715	0.18295	0.21106
483.75	0.19039	0.21648
482.786	0.19876	0.22393
481.822	0.20791	0.23476
480.858	0.21922	0.2474
479.893	0.23209	0.25801
478.929	0.24543	0.26682
477.965	0.2569	0.27652
477.001	0.2662	0.28758
476.036	0.27442	0.29752
475.072	0.28124	0.30474
474.108	0.28543	0.3079
473.144	0.28605	0.30677
472.179	0.28341	0.30339
471.215	0.27798	0.29819
470.251	0.27132	0.29233
469.287	0.26558	0.28781
468.322	0.26155	0.28465
467.358	0.25736	0.28014
466.394	0.25256	0.27494
465.43	0.2493	0.27269
464.465	0.24899	0.27449
463.501	0.25116	0.27856
462.537	0.25426	0.28262
461.573	0.25752	0.28668
460.608	0.26109	0.29074
459.644	0.26512	0.2939
458.68	0.26992	0.29774
457.716	0.2755	0.30361
456.751	0.28109	0.30948
455.787	0.28543	0.31264
454.823	0.28837	0.31422
453.859	0.2907	0.31625
452.894	0.29287	0.31828
451.93	0.2938	0.31896
450.966	0.29333	0.3167
450.002	0.29318	0.3149
449.037	0.2955	0.31693
448.073	0.29969	0.32167
447.109	0.30341	0.32664
446.145	0.30543	0.33228
445.18	0.3076	0.33725
444.216	0.31163	0.33996
443.252	0.31705	0.34131
442.288	0.32217	0.34266
441.323	0.3262	0.34334
440.359	0.32961	0.34447
439.395	0.33194	0.34695
438.431	0.33349	0.35056
437.466	0.33488	0.35418
436.502	0.33597	0.35711
435.538	0.33752	0.35869
434.574	0.3386	0.35869
433.609	0.33845	0.35846
432.645	0.33721	0.35801
431.681	0.33581	0.35666
430.716	0.33473	0.35395
429.752	0.33426	0.35079
428.788	0.33411	0.34808
427.824	0.33411	0.3465
426.86	0.33457	0.3456
425.895	0.33535	0.34628
424.931	0.33566	0.34808
423.967	0.33488	0.35079
423.002	0.33364	0.35373
422.038	0.3338	0.35779
421.074	0.33705	0.36275
420.11	0.34155	0.36749
419.145	0.34372	0.36907
418.181	0.34357	0.36682
417.217	0.3431	0.36456
416.253	0.34496	0.36682
415.288	0.34899	0.37269
414.324	0.35426	0.37923
413.36	0.35969	0.38465
412.396	0.36527	0.38917
411.431	0.37194	0.39413
410.467	0.38031	0.4009
409.503	0.38915	0.40948
408.539	0.39628	0.41783
407.574	0.40217	0.42415
406.61	0.40806	0.42912
405.646	0.4155	0.43612
404.682	0.42496	0.44718
403.717	0.43705	0.46027
402.753	0.45132	0.47291
401.789	0.46589	0.48465
400.825	0.48031	0.49661
399.86	0.49504	0.50858
398.896	0.5093	0.52167
397.932	0.52341	0.53725
396.968	0.53814	0.5535
396.003	0.55333	0.56862
395.039	0.56868	0.58239
394.075	0.58465	0.59549
393.111	0.60233	0.60767
392.146	0.62155	0.61851
391.182	0.64047	0.63047
390.218	0.65783	0.64537
389.254	0.6738	0.66117
388.289	0.68915	0.67539
387.325	0.70341	0.68849
386.361	0.7169	0.70293
385.397	0.72946	0.71806
384.432	0.74	0.72935
383.468	0.74884	0.73657
382.504	0.75798	0.74311
381.54	0.7662	0.74876
380.575	0.77101	0.75169
379.611	0.77225	0.7526
378.647	0.77271	0.75237
377.683	0.77318	0.75124
376.718	0.77256	0.74898
375.754	0.77101	0.74582
374.79	0.76775	0.74131
373.826	0.76155	0.73544
372.861	0.75318	0.72754
371.897	0.7445	0.71806
370.933	0.73628	0.70903
369.969	0.72775	0.70226
369.004	0.71891	0.69752
368.04	0.7107	0.69368
367.076	0.70341	0.68962
366.112	0.69674	0.6851
365.147	0.69054	0.67991
364.183	0.68512	0.67404
363.219	0.68	0.66795
362.255	0.67426	0.66275
361.29	0.66682	0.65711
360.326	0.65845	0.64831
359.362	0.65023	0.63725
358.398	0.64217	0.62664
357.433	0.63287	0.6167
356.469	0.62171	0.60655
355.505	0.60961	0.59571
354.541	0.59643	0.58533
353.576	0.58217	0.57652
352.612	0.56837	0.5702
351.648	0.55612	0.56456
350.684	0.54434	0.5553
349.719	0.53085	0.54266
348.755	0.51473	0.52844
347.791	0.49752	0.51332
346.827	0.48264	0.49706
345.862	0.4707	0.48014
344.898	0.45922	0.46388
343.934	0.44636	0.44944
342.97	0.43349	0.43792
342.005	0.42155	0.42934
341.041	0.4107	0.42235
340.077	0.40171	0.4149
339.113	0.39349	0.40767
338.148	0.3845	0.40113
337.184	0.37519	0.39458
336.22	0.36713	0.38713
335.256	0.36016	0.38014
334.291	0.35333	0.37404
333.327	0.34729	0.36772
332.363	0.34233	0.36027
331.399	0.33814	0.35395
330.434	0.33504	0.34989
329.47	0.33225	0.3474
328.506	0.3293	0.34605
327.542	0.32682	0.34492
326.577	0.32465	0.34199
325.613	0.3214	0.33589
324.649	0.31643	0.32889
323.685	0.31194	0.32551
322.72	0.30977	0.32641
321.756	0.30915	0.32867
320.792	0.30806	0.33047
319.828	0.30558	0.33047
318.863	0.3031	0.32889
317.899	0.30217	0.32686
316.935	0.30248	0.32528
315.971	0.30202	0.32528
315.006	0.30016	0.32754
314.042	0.2986	0.33002
313.078	0.29922	0.33115
312.114	0.30171	0.33093
311.149	0.30465	0.33002
310.185	0.30713	0.32889
309.221	0.30961	0.32754
308.257	0.31147	0.32731
307.292	0.3124	0.32912
306.328	0.31364	0.3316
305.364	0.31519	0.33454
304.4	0.31736	0.33928
303.435	0.32093	0.34447
302.471	0.32589	0.34673
301.507	0.32977	0.3474
300.543	0.33178	0.34989
299.578	0.33333	0.3544
298.614	0.3355	0.35801
297.65	0.33798	0.36005
296.686	0.34047	0.3623
295.721	0.34264	0.36614
294.757	0.34388	0.36953
293.793	0.34326	0.3702
292.829	0.3414	0.36862
291.864	0.33907	0.36727
290.9	0.33566	0.36682
289.936	0.33023	0.36479
288.971	0.32372	0.35982
288.007	0.31736	0.35237
287.043	0.3107	0.34537
286.079	0.30326	0.33837
285.115	0.29504	0.32957
284.15	0.2876	0.31919
283.186	0.28124	0.30948
282.222	0.2755	0.30316
281.257	0.26961	0.29977
280.293	0.26388	0.29707
279.329	0.25814	0.293
278.365	0.25209	0.28939
277.4	0.2462	0.28668
276.436	0.24109	0.28352
275.472	0.23705	0.27923
274.508	0.23364	0.27427
273.543	0.22992	0.26885
272.579	0.2262	0.26433
271.615	0.2231	0.2623
270.651	0.22031	0.26185
269.686	0.21736	0.2614
268.722	0.21504	0.26095
267.758	0.21395	0.2614
266.794	0.21349	0.26004
265.829	0.2124	0.25688
264.865	0.21023	0.25418
263.901	0.20713	0.2535
262.937	0.2045	0.25282
261.972	0.20233	0.24989
261.008	0.20016	0.24627
260.044	0.1986	0.24515
259.08	0.19814	0.24515
258.115	0.1969	0.24379
257.151	0.19395	0.24199
256.187	0.19116	0.24131
255.223	0.19008	0.23973
254.258	0.18946	0.23657
253.294	0.18915	0.23251
252.33	0.18946	0.22754
251.366	0.19008	0.22302
250.401	0.1893	0.22167
249.437	0.18667	0.2237
248.473	0.18326	0.22686
247.509	0.18155	0.22934
246.544	0.18217	0.23093
245.58	0.18341	0.2298
244.616	0.1831	0.22709
243.652	0.18217	0.22551
242.687	0.18171	0.22551
241.723	0.18217	0.22551
240.759	0.18248	0.22506
239.795	0.18202	0.22573
238.83	0.18155	0.22754
237.866	0.18202	0.23002
236.902	0.18434	0.23296
235.938	0.18822	0.23612
234.973	0.19194	0.23838
234.009	0.19395	0.23996
233.045	0.19442	0.24041
232.081	0.1938	0.24108
231.116	0.19318	0.24221
230.152	0.19349	0.24379
229.188	0.19519	0.2447
228.224	0.19752	0.2447
227.259	0.19984	0.24515
226.295	0.20233	0.2465
225.331	0.20558	0.24786
224.367	0.20915	0.24921
223.402	0.21225	0.25079
222.438	0.21318	0.25169
221.474	0.21225	0.25079
220.51	0.21132	0.24853
219.545	0.21147	0.24808
218.581	0.21194	0.25034
217.617	0.21209	0.25305
216.653	0.2124	0.25373
215.688	0.21318	0.25305
214.724	0.21426	0.25418
213.76	0.21519	0.25711
212.796	0.21628	0.25937
211.831	0.21659	0.26027
210.867	0.21581	0.26185
209.903	0.21566	0.26433
208.939	0.21736	0.26637
207.974	0.22016	0.26704
207.01	0.22217	0.26637
206.046	0.22295	0.26524
205.082	0.22341	0.26501
204.117	0.22558	0.26727
203.153	0.22837	0.27156
202.189	0.23039	0.27607
201.225	0.23132	0.27923
200.26	0.23318	0.28194
199.296	0.23628	0.28601
198.332	0.23907	0.29052
197.368	0.24093	0.29345
196.403	0.24217	0.29458
195.439	0.24326	0.29594
194.475	0.24496	0.29797
193.511	0.2476	0.29955
192.546	0.24992	0.30135
191.582	0.25101	0.30294
190.618	0.25225	0.30384
189.654	0.25457	0.30451
188.689	0.25767	0.30745
187.725	0.26031	0.31264
186.761	0.26047	0.31693
185.797	0.25829	0.31783
184.832	0.25628	0.3149
183.868	0.25597	0.31106
182.904	0.25783	0.31038
181.94	0.26233	0.31467
180.975	0.26853	0.3219
180.011	0.27349	0.32935
179.047	0.27597	0.33521
178.083	0.27798	0.3386
177.118	0.2814	0.34108
176.154	0.28558	0.34379
175.19	0.2893	0.3456
174.226	0.29318	0.34876
173.261	0.29845	0.35576
172.297	0.30403	0.36546
171.333	0.30682	0.37223
170.369	0.30775	0.37607
169.404	0.31008	0.38172
168.44	0.31457	0.39007
167.476	0.31953	0.39684
166.512	0.32512	0.40045
165.547	0.33085	0.40474
164.583	0.33519	0.41219
163.619	0.33736	0.42077
162.655	0.33814	0.42573
161.69	0.33938	0.42777
160.726	0.34155	0.43251
159.762	0.34465	0.44379
158.798	0.34977	0.46005
157.833	0.35721	0.47743
156.869	0.36589	0.49413
155.905	0.37271	0.50813
154.941	0.37442	0.51874
153.976	0.37287	0.52799
153.012	0.37287	0.54041
152.048	0.37535	0.55846
151.084	0.37829	0.57901
150.119	0.38155	0.59797
149.155	0.38651	0.61603
148.191	0.39287	0.63499
147.226	0.39783	0.65079
146.262	0.39969	0.65553
145.298	0.40047	0.65011
144.334	0.40217	0.63883
143.369	0.40667	0.62415
142.405	0.41597	0.6088
141.441	0.4276	0.59481
140.477	0.43504	0.58149
139.512	0.43364	0.56637
138.548	0.42667	0.54673
137.584	0.42171	0.52393
136.62	0.42093	0.50497
135.655	0.42171	0.49413
134.691	0.42295	0.49007
133.727	0.42744	0.49074
132.763	0.43519	0.49526
131.798	0.44186	0.49842
130.834	0.44434	0.49481
129.87	0.44279	0.48578
128.906	0.43922	0.47652
127.941	0.43767	0.46953
126.977	0.44186	0.46659
126.013	0.45101	0.46862
125.049	0.46217	0.47562
124.084	0.4676	0.48262
123.12	0.46171	0.48081
122.156	0.44946	0.4702
121.192	0.44155	0.46072
120.227	0.44248	0.45937
119.263	0.44899	0.46253
118.299	0.45473	0.46456
117.335	0.45674	0.46343
116.37	0.4555	0.45847
115.406	0.44915	0.45011
114.442	0.43736	0.43883
113.478	0.42465	0.42777
112.513	0.41643	0.41941
111.549	0.41674	0.41377
110.585	0.42729	0.41287
109.621	0.44698	0.42122
108.656	0.46574	0.43634
107.692	0.46651	0.44447
106.728	0.4445	0.43228
105.764	0.4155	0.40497
104.799	0.3955	0.37991
103.835	0.38589	0.36546
102.871	0.38295	0.35756
101.907	0.38589	0.35282
100.942	0.38992	0.35124
99.9782	0.38574	0.34808

## Sheet: Supplementary Figure 2
Supplementary Figure 2	Transmission IR spectra
	TS1A	TS1B	DS1	S1
Wavenumber [cm^(-1)]	Normalised absorbance	Normalised absorbance	Normalised absorbance	Normalised absorbance
3800.03	0.00019	0.00046	0.00064	0.00116
3799.07	0	0	0	0.00026
3798.1	0.00013	0.00012	0.00016	0.00021
3797.14	0.00036	0.00055	0.00061	0.00048
3796.17	0.00046	0.00074	0.00074	0.00052
3795.21	0.00037	0.00055	0.00044	0.00024
3794.25	0.00034	0.00038	0.00021	1e-05
3793.28	0.00042	0.00046	0.00024	0
3792.32	0.00052	0.00061	0.00029	7e-05
3791.35	0.00063	0.00074	0.00033	0.00012
3790.39	0.00075	0.00087	0.00042	0.0001
3789.43	0.00088	0.00104	0.0006	5e-05
3788.46	0.00103	0.0012	0.00079	3e-05
3787.5	0.00119	0.00139	0.00097	9e-05
3786.53	0.00136	0.00166	0.00119	0.00021
3785.57	0.00156	0.00198	0.00144	0.00034
3784.6	0.00173	0.00223	0.00159	0.0004
3783.64	0.00185	0.00233	0.00161	0.00031
3782.68	0.00199	0.00244	0.00169	0.00021
3781.71	0.00222	0.0027	0.00191	0.00025
3780.75	0.00256	0.0032	0.00232	0.00048
3779.78	0.00289	0.00375	0.00281	0.00075
3778.82	0.00305	0.00396	0.00293	0.00074
3777.85	0.00312	0.00394	0.0028	0.00049
3776.89	0.00327	0.00405	0.00281	0.00028
3775.93	0.00352	0.00434	0.00301	0.00021
3774.96	0.00379	0.00467	0.00324	0.00023
3774	0.00408	0.00502	0.00349	0.00027
3773.03	0.00438	0.00542	0.00378	0.00033
3772.07	0.00475	0.00593	0.00421	0.00049
3771.1	0.00528	0.0067	0.00501	0.00094
3770.14	0.00582	0.00755	0.00592	0.00137
3769.18	0.00612	0.00794	0.00616	0.00125
3768.21	0.00632	0.00805	0.00604	0.00086
3767.25	0.00676	0.00854	0.00645	0.00086
3766.28	0.00739	0.0094	0.00729	0.00111
3765.32	0.00793	0.01012	0.00777	0.00108
3764.36	0.00835	0.01058	0.00788	0.0008
3763.39	0.00886	0.01115	0.00821	0.00068
3762.43	0.00951	0.01199	0.00888	0.00078
3761.46	0.01032	0.01308	0.00983	0.00106
3760.5	0.01133	0.01452	0.01117	0.00149
3759.53	0.01236	0.01597	0.01235	0.00176
3758.57	0.01331	0.01719	0.01306	0.00168
3757.61	0.01446	0.01868	0.01405	0.00164
3756.64	0.01593	0.02071	0.01559	0.00177
3755.68	0.01764	0.02305	0.01728	0.00191
3754.71	0.01979	0.02593	0.01941	0.00234
3753.75	0.02288	0.03022	0.02293	0.00384
3752.78	0.02788	0.03754	0.02908	0.00635
3751.82	0.03562	0.04901	0.03843	0.00874
3750.86	0.04624	0.06399	0.05066	0.01215
3749.89	0.06283	0.0878	0.07035	0.01851
3748.93	0.08696	0.12457	0.09743	0.02559
3747.96	0.11054	0.16105	0.11882	0.02979
3747	0.12856	0.18857	0.13149	0.03079
3746.03	0.14186	0.20873	0.13914	0.03029
3745.07	0.15122	0.22258	0.14275	0.02889
3744.11	0.15642	0.2294	0.14128	0.0252
3743.14	0.15762	0.22893	0.13732	0.01999
3742.18	0.15747	0.22541	0.13434	0.01604
3741.21	0.15719	0.22036	0.13231	0.01369
3740.25	0.15676	0.21433	0.13074	0.01192
3739.29	0.15605	0.2079	0.12974	0.01058
3738.32	0.1552	0.20168	0.12954	0.00984
3737.36	0.15419	0.19585	0.13002	0.00958
3736.39	0.15297	0.19033	0.13085	0.00933
3735.43	0.15136	0.18476	0.13137	0.00867
3734.46	0.14939	0.17907	0.13127	0.00777
3733.5	0.14751	0.174	0.13119	0.00722
3732.54	0.14565	0.16944	0.13142	0.00713
3731.57	0.14364	0.16483	0.13121	0.00667
3730.61	0.1418	0.16064	0.13061	0.00574
3729.64	0.14048	0.15735	0.13065	0.00512
3728.68	0.13952	0.15471	0.13136	0.00494
3727.71	0.13865	0.15249	0.13207	0.005
3726.75	0.13735	0.15022	0.13181	0.00506
3725.79	0.13517	0.14747	0.1297	0.00482
3724.82	0.13224	0.14421	0.126	0.00442
3723.86	0.12894	0.14074	0.12181	0.00416
3722.89	0.12547	0.13723	0.11762	0.00409
3721.93	0.12174	0.13346	0.11322	0.00394
3720.96	0.11812	0.12973	0.10903	0.00363
3720	0.11492	0.12647	0.10563	0.00344
3719.04	0.11194	0.12348	0.10271	0.00335
3718.07	0.10913	0.12062	0.09999	0.00314
3717.11	0.10665	0.11797	0.09763	0.00287
3716.14	0.10454	0.11565	0.09583	0.00273
3715.18	0.10265	0.1135	0.09446	0.00272
3714.22	0.10106	0.11154	0.09353	0.00296
3713.25	0.09986	0.10998	0.09331	0.0037
3712.29	0.09863	0.10839	0.09325	0.00426
3711.32	0.09716	0.1063	0.09244	0.00391
3710.36	0.09584	0.10438	0.09167	0.00336
3709.39	0.09467	0.10271	0.0914	0.00316
3708.43	0.09342	0.10096	0.09098	0.00284
3707.47	0.09229	0.09934	0.09057	0.00247
3706.5	0.09137	0.09791	0.0905	0.00235
3705.54	0.09053	0.09653	0.09058	0.00238
3704.57	0.08971	0.09525	0.09064	0.0024
3703.61	0.089	0.09425	0.09082	0.00247
3702.64	0.08844	0.09354	0.09124	0.00273
3701.68	0.08776	0.0927	0.09138	0.00293
3700.72	0.08689	0.09147	0.09081	0.00276
3699.75	0.08606	0.09019	0.08999	0.00249
3698.79	0.08537	0.08914	0.08931	0.00239
3697.82	0.08474	0.0882	0.08873	0.00243
3696.86	0.0841	0.08732	0.08819	0.0025
3695.89	0.08342	0.08652	0.08758	0.00255
3694.93	0.08276	0.08573	0.08681	0.00256
3693.97	0.08218	0.08496	0.08605	0.00262
3693	0.08173	0.08442	0.08562	0.00287
3692.04	0.08137	0.08422	0.08553	0.00334
3691.07	0.08087	0.08387	0.08521	0.00368
3690.11	0.08033	0.08327	0.0847	0.00412
3689.15	0.07997	0.08297	0.08458	0.00508
3688.18	0.07936	0.08244	0.08409	0.00536
3687.22	0.07839	0.08117	0.08269	0.00427
3686.25	0.07758	0.08	0.08148	0.00328
3685.29	0.07699	0.07923	0.08083	0.00305
3684.32	0.07643	0.07856	0.08031	0.00302
3683.36	0.07582	0.07791	0.07976	0.00295
3682.4	0.0752	0.07728	0.07931	0.00297
3681.43	0.07461	0.07669	0.07902	0.00315
3680.47	0.07405	0.07624	0.07874	0.00344
3679.5	0.07348	0.07583	0.07825	0.00364
3678.54	0.07291	0.0753	0.07761	0.00371
3677.57	0.07257	0.07498	0.0774	0.00427
3676.61	0.0725	0.07526	0.07793	0.00551
3675.65	0.07216	0.07542	0.07817	0.00623
3674.68	0.07118	0.07433	0.07684	0.00552
3673.72	0.0701	0.07272	0.07496	0.00435
3672.75	0.06945	0.07173	0.07395	0.00402
3671.79	0.06923	0.0716	0.07404	0.00487
3670.82	0.06899	0.07169	0.07432	0.00574
3669.86	0.06836	0.0712	0.07373	0.00545
3668.9	0.06759	0.07029	0.07261	0.00456
3667.93	0.06687	0.06932	0.07146	0.00382
3666.97	0.06626	0.06845	0.07047	0.00337
3666	0.06579	0.06779	0.06977	0.00323
3665.04	0.06541	0.06729	0.06923	0.00321
3664.08	0.06504	0.0669	0.06872	0.00314
3663.11	0.06467	0.06655	0.06829	0.00304
3662.15	0.06432	0.06618	0.06794	0.00297
3661.18	0.06401	0.06584	0.06757	0.00292
3660.22	0.06372	0.06551	0.06718	0.00287
3659.25	0.06345	0.06514	0.06686	0.00286
3658.29	0.06326	0.06489	0.06682	0.00307
3657.33	0.06323	0.06502	0.06721	0.00364
3656.36	0.06311	0.06508	0.06748	0.00396
3655.4	0.0627	0.06446	0.06686	0.00346
3654.43	0.06228	0.06364	0.06601	0.00277
3653.47	0.06207	0.06325	0.06572	0.0026
3652.5	0.06208	0.06341	0.06607	0.00297
3651.54	0.06223	0.06393	0.06684	0.00365
3650.58	0.06234	0.06435	0.0675	0.00438
3649.61	0.06225	0.0643	0.06762	0.00476
3648.65	0.06196	0.06388	0.06728	0.0045
3647.68	0.06162	0.06335	0.06679	0.00389
3646.72	0.06124	0.06265	0.0661	0.00324
3645.75	0.06083	0.06183	0.06526	0.00262
3644.79	0.06055	0.06123	0.06471	0.00223
3643.83	0.06043	0.06093	0.06456	0.00216
3642.86	0.06034	0.0608	0.06457	0.00217
3641.9	0.06021	0.06067	0.06456	0.00211
3640.93	0.06007	0.06048	0.06445	0.00201
3639.97	0.05998	0.06023	0.06437	0.0019
3639.01	0.05993	0.06	0.06438	0.00182
3638.04	0.05986	0.05983	0.06442	0.00182
3637.08	0.05977	0.05969	0.06441	0.00183
3636.11	0.05969	0.05955	0.06441	0.00183
3635.15	0.05969	0.05951	0.06461	0.00189
3634.18	0.05971	0.05953	0.06488	0.00196
3633.22	0.05968	0.05938	0.06493	0.00187
3632.26	0.05962	0.05913	0.06488	0.00174
3631.29	0.05976	0.05923	0.06531	0.00209
3630.33	0.06018	0.05996	0.06651	0.00311
3629.36	0.06055	0.06073	0.06772	0.00399
3628.4	0.06037	0.06042	0.06753	0.00372
3627.43	0.05991	0.05939	0.06644	0.00264
3626.47	0.05962	0.05868	0.06574	0.00176
3625.51	0.05951	0.05835	0.06553	0.00141
3624.54	0.05947	0.05815	0.06556	0.00133
3623.58	0.05948	0.05805	0.06576	0.00132
3622.61	0.05954	0.05809	0.06606	0.00132
3621.65	0.05969	0.05829	0.06653	0.00143
3620.68	0.05993	0.05868	0.06724	0.00182
3619.72	0.06012	0.05901	0.06786	0.00214
3618.76	0.06016	0.05896	0.06802	0.00202
3617.79	0.06011	0.05868	0.06789	0.00165
3616.83	0.06005	0.05841	0.06778	0.00136
3615.86	0.06007	0.05834	0.06795	0.00127
3614.9	0.0602	0.05849	0.06845	0.00138
3613.94	0.06037	0.05872	0.06899	0.00157
3612.97	0.06054	0.05888	0.06938	0.00175
3612.01	0.06057	0.0587	0.06941	0.00165
3611.04	0.06061	0.05845	0.0694	0.00151
3610.08	0.06086	0.05864	0.06991	0.00175
3609.11	0.06108	0.05891	0.07053	0.00195
3608.15	0.0611	0.05879	0.07069	0.00171
3607.19	0.06111	0.05858	0.07075	0.00135
3606.22	0.06116	0.05835	0.07081	0.00111
3605.26	0.0612	0.05812	0.07081	0.00098
3604.29	0.0613	0.05806	0.07097	0.00101
3603.33	0.06145	0.05813	0.07132	0.00106
3602.36	0.0616	0.05818	0.07177	0.00107
3601.4	0.06176	0.05824	0.07225	0.00107
3600.44	0.06192	0.05829	0.07261	0.00104
3599.47	0.06207	0.05834	0.07284	0.00099
3598.51	0.06225	0.0584	0.07305	0.00095
3597.54	0.06242	0.0585	0.07333	0.00097
3596.58	0.06263	0.05872	0.07381	0.00108
3595.61	0.06285	0.05893	0.07435	0.00115
3594.65	0.06302	0.05894	0.07469	0.0011
3593.69	0.06318	0.0589	0.07493	0.00101
3592.72	0.06335	0.05892	0.07513	0.00092
3591.76	0.06352	0.05891	0.07531	0.00081
3590.79	0.06375	0.05896	0.07578	0.00079
3589.83	0.06411	0.05934	0.07669	0.00104
3588.87	0.06449	0.05991	0.07772	0.00139
3587.9	0.0648	0.06025	0.07836	0.00151
3586.94	0.065	0.06032	0.07861	0.00138
3585.97	0.06508	0.06015	0.07858	0.00107
3585.01	0.06514	0.05987	0.07849	0.00072
3584.04	0.06532	0.05978	0.0787	0.00056
3583.08	0.0656	0.05986	0.07915	0.00053
3582.12	0.06586	0.05998	0.07961	0.00053
3581.15	0.06609	0.06012	0.08012	0.00054
3580.19	0.06633	0.06028	0.08065	0.00052
3579.22	0.0666	0.06042	0.08115	0.00046
3578.26	0.06687	0.06054	0.08165	0.00039
3577.29	0.06717	0.06065	0.08217	0.00035
3576.33	0.06746	0.06078	0.0827	0.00034
3575.37	0.06775	0.06094	0.08323	0.00037
3574.4	0.06806	0.0611	0.08378	0.00041
3573.44	0.06838	0.06127	0.0843	0.00041
3572.47	0.06868	0.06146	0.08482	0.00037
3571.51	0.06898	0.06168	0.0854	0.00034
3570.54	0.06934	0.06194	0.08609	0.0004
3569.58	0.06981	0.06235	0.08699	0.0006
3568.62	0.07034	0.06294	0.0881	0.00092
3567.65	0.0708	0.06342	0.08909	0.00109
3566.69	0.07113	0.06356	0.08971	0.00103
3565.72	0.07137	0.06348	0.09005	0.00084
3564.76	0.07161	0.06335	0.09032	0.00063
3563.8	0.07194	0.06338	0.09078	0.00048
3562.83	0.07232	0.06356	0.09142	0.00036
3561.87	0.07269	0.06377	0.09206	0.00029
3560.9	0.0731	0.06401	0.09273	0.00031
3559.94	0.07351	0.06423	0.09341	0.00035
3558.97	0.07389	0.0644	0.09406	0.00036
3558.01	0.07426	0.06456	0.09477	0.00034
3557.05	0.07463	0.06473	0.09559	0.00031
3556.08	0.07502	0.06494	0.09637	0.00026
3555.12	0.07546	0.06525	0.09714	0.00021
3554.15	0.07594	0.06564	0.09796	0.00023
3553.19	0.07644	0.06603	0.09884	0.0003
3552.22	0.07692	0.06632	0.09965	0.00035
3551.26	0.07735	0.06646	0.10027	0.00033
3550.3	0.07776	0.06658	0.10094	0.00028
3549.33	0.07821	0.0668	0.10185	0.00024
3548.37	0.07871	0.06718	0.10289	0.00026
3547.4	0.07921	0.06764	0.1039	0.00036
3546.44	0.07969	0.06806	0.10482	0.00044
3545.47	0.08013	0.06835	0.10565	0.00045
3544.51	0.08055	0.06844	0.10638	0.0004
3543.55	0.08098	0.06848	0.10709	0.00031
3542.58	0.0814	0.06861	0.10784	0.00023
3541.62	0.0818	0.06884	0.10865	0.00018
3540.65	0.08221	0.06911	0.10949	0.00017
3539.69	0.08265	0.06939	0.11033	0.00019
3538.73	0.08313	0.06967	0.11118	0.00021
3537.76	0.08363	0.06997	0.11211	0.00027
3536.8	0.08411	0.0703	0.11306	0.00035
3535.83	0.08456	0.07051	0.1139	0.00033
3534.87	0.08497	0.07063	0.11472	0.0002
3533.9	0.08534	0.07083	0.11561	0.00012
3532.94	0.0857	0.07108	0.1165	0.00014
3531.98	0.08612	0.07133	0.11736	0.00018
3531.01	0.08658	0.07163	0.11823	0.00017
3530.05	0.08701	0.07191	0.11917	0.00016
3529.08	0.08742	0.07212	0.12015	0.00019
3528.12	0.08783	0.07227	0.12103	0.00022
3527.15	0.08822	0.07244	0.12182	0.00024
3526.19	0.0886	0.07262	0.12266	0.00026
3525.23	0.08896	0.07281	0.12352	0.0003
3524.26	0.08934	0.073	0.12438	0.00032
3523.3	0.08968	0.07315	0.12521	0.00031
3522.33	0.08996	0.07325	0.12588	0.00024
3521.37	0.09024	0.0733	0.12648	0.00017
3520.4	0.09053	0.07332	0.12722	0.00016
3519.44	0.09079	0.07336	0.12808	0.00018
3518.48	0.09104	0.07346	0.1289	0.00016
3517.51	0.09133	0.07357	0.12959	9e-05
3516.55	0.09161	0.07366	0.13017	2e-05
3515.58	0.09186	0.07374	0.13074	0
3514.62	0.09208	0.07383	0.13143	3e-05
3513.66	0.09227	0.07391	0.13216	8e-05
3512.69	0.09245	0.07395	0.13278	0.0001
3511.73	0.09264	0.07398	0.1334	0.00013
3510.76	0.09282	0.07406	0.13406	0.00017
3509.8	0.09298	0.07414	0.13471	0.0002
3508.83	0.09311	0.07413	0.13529	0.00018
3507.87	0.0932	0.07404	0.13579	0.00012
3506.91	0.09329	0.07396	0.13627	5e-05
3505.94	0.0934	0.07395	0.13676	0
3504.98	0.09348	0.07399	0.13733	5e-05
3504.01	0.09354	0.07404	0.13795	0.00019
3503.05	0.09358	0.07403	0.13848	0.00027
3502.08	0.09358	0.07392	0.13885	0.00023
3501.12	0.09356	0.07375	0.13917	0.00015
3500.16	0.09352	0.07359	0.1395	9e-05
3499.19	0.09345	0.07344	0.13983	6e-05
3498.23	0.09343	0.07334	0.14017	5e-05
3497.26	0.09343	0.07333	0.14057	5e-05
3496.3	0.09338	0.07329	0.14095	3e-05
3495.33	0.0933	0.0731	0.14128	1e-05
3494.37	0.09324	0.07289	0.14159	0
3493.41	0.09318	0.07271	0.14189	0
3492.44	0.09309	0.07254	0.14219	3e-05
3491.48	0.09297	0.07235	0.1424	8e-05
3490.51	0.09284	0.07218	0.14254	8e-05
3489.55	0.09271	0.07203	0.14276	7e-05
3488.59	0.09258	0.0719	0.14313	0.00011
3487.62	0.09247	0.07178	0.14344	0.00013
3486.66	0.09236	0.07163	0.14357	0.00015
3485.69	0.09221	0.07144	0.14359	0.00016
3484.73	0.09206	0.07122	0.14368	0.00012
3483.76	0.09192	0.07104	0.14394	8e-05
3482.8	0.09179	0.07089	0.14425	8e-05
3481.84	0.09162	0.07074	0.14444	0.0001
3480.87	0.09142	0.07058	0.1446	0.00014
3479.91	0.09121	0.07039	0.14476	0.00015
3478.94	0.09101	0.07014	0.14484	9e-05
3477.98	0.0908	0.06988	0.14489	5e-05
3477.01	0.09056	0.06965	0.14494	4e-05
3476.05	0.09035	0.06945	0.14499	1e-05
3475.09	0.09016	0.06928	0.14508	0
3474.12	0.08998	0.06907	0.14519	5e-05
3473.16	0.08977	0.06882	0.14528	8e-05
3472.19	0.08954	0.06857	0.14533	6e-05
3471.23	0.08928	0.06838	0.14537	4e-05
3470.26	0.08901	0.06827	0.14549	0.0001
3469.3	0.08877	0.06814	0.14568	0.00018
3468.34	0.08857	0.06797	0.14576	0.00024
3467.37	0.08839	0.06776	0.14567	0.00024
3466.41	0.08819	0.06752	0.14552	0.00022
3465.44	0.08798	0.06725	0.14544	0.00017
3464.48	0.08777	0.067	0.14541	0.00014
3463.52	0.08755	0.06681	0.1454	0.00014
3462.55	0.08731	0.06667	0.14538	0.00015
3461.59	0.08702	0.06654	0.14534	0.00014
3460.62	0.08674	0.06636	0.14527	0.00016
3459.66	0.08651	0.06608	0.14522	0.00016
3458.69	0.08628	0.06579	0.14518	0.00014
3457.73	0.08603	0.0656	0.14511	0.00015
3456.77	0.08575	0.06545	0.14506	0.0002
3455.8	0.08547	0.06527	0.14496	0.00026
3454.84	0.0852	0.06504	0.14478	0.00029
3453.87	0.08495	0.06485	0.1446	0.00026
3452.91	0.08472	0.06467	0.14448	0.00019
3451.94	0.08449	0.06446	0.14435	0.00015
3450.98	0.08423	0.06425	0.14423	0.00014
3450.02	0.08397	0.06407	0.14415	0.00016
3449.05	0.08373	0.06394	0.14411	0.00023
3448.09	0.0835	0.06385	0.14409	0.00035
3447.12	0.08325	0.06366	0.14396	0.00045
3446.16	0.08298	0.06333	0.14366	0.00043
3445.19	0.08268	0.06303	0.14339	0.00035
3444.23	0.08238	0.06288	0.14329	0.00032
3443.27	0.08211	0.06277	0.14329	0.00037
3442.3	0.08184	0.06258	0.14317	0.0004
3441.34	0.08157	0.06232	0.14284	0.00039
3440.37	0.08127	0.06208	0.14248	0.00039
3439.41	0.08096	0.06184	0.14226	0.00041
3438.45	0.08066	0.06163	0.14209	0.00043
3437.48	0.08038	0.06145	0.1419	0.00041
3436.52	0.08008	0.06132	0.14174	0.00042
3435.55	0.07978	0.06121	0.14158	0.00049
3434.59	0.07949	0.06104	0.14131	0.00052
3433.62	0.07919	0.06078	0.14099	0.00044
3432.66	0.07892	0.06055	0.14071	0.00038
3431.7	0.07865	0.06038	0.14048	0.0004
3430.73	0.07834	0.06019	0.14022	0.00046
3429.77	0.078	0.05996	0.13994	0.00048
3428.8	0.07769	0.05971	0.13969	0.00047
3427.84	0.0774	0.05946	0.13946	0.00049
3426.87	0.07708	0.05925	0.13919	0.00055
3425.91	0.07676	0.05904	0.13885	0.00061
3424.95	0.07645	0.05878	0.13846	0.00064
3423.98	0.07614	0.05852	0.13815	0.0006
3423.02	0.0758	0.05834	0.13792	0.00055
3422.05	0.07547	0.0582	0.13769	0.00056
3421.09	0.07516	0.05802	0.1374	0.00061
3420.12	0.07482	0.0578	0.13707	0.00064
3419.16	0.07447	0.05756	0.13672	0.00066
3418.2	0.07413	0.0573	0.13637	0.0007
3417.23	0.07382	0.05705	0.13608	0.0007
3416.27	0.07349	0.05685	0.13579	0.00067
3415.3	0.07314	0.05669	0.13541	0.00067
3414.34	0.07279	0.0565	0.13497	0.00067
3413.38	0.07245	0.05626	0.13452	0.00067
3412.41	0.07214	0.05599	0.13413	0.00069
3411.45	0.07181	0.05575	0.13381	0.00069
3410.48	0.07146	0.05557	0.13351	0.0007
3409.52	0.07111	0.05539	0.13319	0.00075
3408.55	0.07077	0.05514	0.13284	0.00082
3407.59	0.07042	0.05485	0.13245	0.00083
3406.63	0.07005	0.05458	0.13202	0.0008
3405.66	0.0697	0.05436	0.13157	0.00078
3404.7	0.06936	0.05416	0.13115	0.00077
3403.73	0.06901	0.05394	0.13076	0.00079
3402.77	0.06865	0.05374	0.13041	0.00087
3401.8	0.06828	0.05355	0.13005	0.001
3400.84	0.06791	0.05333	0.12965	0.00109
3399.88	0.06755	0.05307	0.12924	0.00106
3398.91	0.0672	0.05282	0.12882	0.00099
3397.95	0.06685	0.05259	0.12839	0.001
3396.98	0.06648	0.05236	0.12794	0.00102
3396.02	0.0661	0.05212	0.12748	0.00101
3395.05	0.06575	0.05187	0.12702	0.00099
3394.09	0.06543	0.05166	0.12661	0.00096
3393.13	0.0651	0.0515	0.12623	0.00095
3392.16	0.06472	0.05129	0.12582	0.00101
3391.2	0.06434	0.051	0.1253	0.00103
3390.23	0.06399	0.05074	0.12472	0.00099
3389.27	0.06365	0.05052	0.12418	0.00094
3388.31	0.0633	0.0503	0.12373	0.00093
3387.34	0.06293	0.05004	0.12332	0.00093
3386.38	0.06256	0.04979	0.12292	0.00096
3385.41	0.06219	0.04956	0.12246	0.00099
3384.45	0.06182	0.04931	0.12198	0.00103
3383.48	0.06146	0.04906	0.12151	0.00103
3382.52	0.0611	0.04883	0.12102	0.00102
3381.56	0.06073	0.04864	0.12054	0.00102
3380.59	0.06037	0.04842	0.12006	0.00106
3379.63	0.06003	0.04819	0.11958	0.00108
3378.66	0.05968	0.04794	0.11911	0.00109
3377.7	0.05932	0.04769	0.11862	0.0011
3376.73	0.05895	0.04747	0.1181	0.00109
3375.77	0.05859	0.04726	0.11761	0.00109
3374.81	0.05821	0.04705	0.11712	0.00109
3373.84	0.05787	0.04682	0.11661	0.00106
3372.88	0.05754	0.04659	0.1161	0.00102
3371.91	0.0572	0.04636	0.11564	0.00103
3370.95	0.05681	0.04613	0.11518	0.00112
3369.98	0.05642	0.04593	0.11468	0.00122
3369.02	0.05607	0.04574	0.11417	0.0012
3368.06	0.05574	0.04556	0.1137	0.00112
3367.09	0.05541	0.04534	0.11324	0.0011
3366.13	0.05508	0.04509	0.11276	0.00116
3365.16	0.05477	0.04482	0.11228	0.00123
3364.2	0.05443	0.04457	0.11174	0.00124
3363.24	0.05407	0.04436	0.11124	0.00124
3362.27	0.0537	0.04419	0.11083	0.00125
3361.31	0.05334	0.04401	0.11036	0.00127
3360.34	0.053	0.04378	0.10977	0.00126
3359.38	0.05268	0.04352	0.10916	0.00125
3358.41	0.05236	0.0433	0.10866	0.00124
3357.45	0.05204	0.0431	0.10822	0.00126
3356.49	0.05172	0.0429	0.10773	0.00131
3355.52	0.05138	0.0427	0.10718	0.00132
3354.56	0.05102	0.04248	0.10663	0.00129
3353.59	0.05067	0.04226	0.10613	0.00127
3352.63	0.05032	0.04205	0.10561	0.00127
3351.66	0.04995	0.04184	0.10509	0.00131
3350.7	0.0496	0.04165	0.10458	0.00135
3349.74	0.04928	0.04147	0.10407	0.00138
3348.77	0.04898	0.04125	0.10357	0.00141
3347.81	0.04867	0.04102	0.10313	0.00144
3346.84	0.04833	0.04082	0.10272	0.00145
3345.88	0.04798	0.04065	0.10225	0.00144
3344.91	0.04764	0.04047	0.10172	0.00144
3343.95	0.04731	0.04026	0.10113	0.00145
3342.99	0.04699	0.04006	0.10056	0.00143
3342.02	0.04667	0.03988	0.10005	0.00142
3341.06	0.04637	0.03971	0.09958	0.00141
3340.09	0.04605	0.0395	0.09911	0.00142
3339.13	0.04571	0.03931	0.0986	0.00147
3338.17	0.04539	0.03918	0.09807	0.00151
3337.2	0.04509	0.03905	0.0976	0.0015
3336.24	0.04477	0.03882	0.09716	0.00145
3335.27	0.04445	0.03857	0.09672	0.00143
3334.31	0.04412	0.03836	0.09627	0.00144
3333.34	0.04378	0.03817	0.09581	0.00145
3332.38	0.04346	0.03799	0.0953	0.00146
3331.42	0.04315	0.03782	0.0947	0.00146
3330.45	0.04283	0.03765	0.09411	0.00143
3329.49	0.04251	0.03747	0.09362	0.00141
3328.52	0.04218	0.0373	0.09317	0.00141
3327.56	0.04187	0.03711	0.09267	0.00146
3326.59	0.04156	0.03692	0.09212	0.00149
3325.63	0.04124	0.03677	0.09155	0.00148
3324.67	0.04092	0.03664	0.09108	0.00146
3323.7	0.04064	0.03648	0.0907	0.00145
3322.74	0.04037	0.03629	0.09029	0.00147
3321.77	0.04007	0.03611	0.08979	0.00152
3320.81	0.03976	0.03596	0.08926	0.00154
3319.84	0.03946	0.03581	0.08878	0.00155
3318.88	0.03916	0.03566	0.08832	0.00159
3317.92	0.03887	0.03551	0.08778	0.00161
3316.95	0.03855	0.03534	0.08726	0.00163
3315.99	0.03822	0.03512	0.08684	0.00167
3315.02	0.03793	0.03493	0.08641	0.00172
3314.06	0.03765	0.03479	0.08591	0.00171
3313.1	0.03736	0.03466	0.08537	0.00165
3312.13	0.03706	0.03452	0.08483	0.0016
3311.17	0.03675	0.03438	0.08433	0.00159
3310.2	0.03645	0.03424	0.08387	0.00164
3309.24	0.03614	0.03412	0.08341	0.00172
3308.27	0.03582	0.03398	0.08289	0.00177
3307.31	0.0355	0.03381	0.08236	0.00181
3306.35	0.0352	0.03364	0.08191	0.00182
3305.38	0.03491	0.03347	0.08152	0.00174
3304.42	0.03465	0.03331	0.08108	0.00168
3303.45	0.03441	0.03318	0.08057	0.00172
3302.49	0.03415	0.03307	0.08009	0.00175
3301.52	0.03388	0.03295	0.07971	0.00171
3300.56	0.0336	0.03281	0.07931	0.00167
3299.6	0.03332	0.03264	0.0788	0.00167
3298.63	0.03306	0.03251	0.07831	0.00168
3297.67	0.03279	0.03239	0.07788	0.00169
3296.7	0.03251	0.03228	0.07746	0.0017
3295.74	0.03223	0.03216	0.07703	0.00171
3294.77	0.03195	0.03202	0.07659	0.0017
3293.81	0.03167	0.03188	0.07614	0.00173
3292.85	0.03138	0.03174	0.07566	0.00179
3291.88	0.03111	0.03163	0.07516	0.00184
3290.92	0.03087	0.03153	0.07469	0.00181
3289.95	0.03062	0.0314	0.07425	0.00172
3288.99	0.03036	0.03128	0.07381	0.00168
3288.03	0.03009	0.03116	0.07333	0.0017
3287.06	0.02982	0.03104	0.07287	0.00173
3286.1	0.02955	0.03093	0.07246	0.00174
3285.13	0.02928	0.03083	0.07212	0.00176
3284.17	0.02904	0.03069	0.07177	0.00178
3283.2	0.0288	0.03053	0.07132	0.00177
3282.24	0.02857	0.03037	0.0708	0.00172
3281.28	0.02833	0.03022	0.07031	0.00168
3280.31	0.02808	0.03011	0.0699	0.0017
3279.35	0.02784	0.03005	0.06953	0.00171
3278.38	0.02761	0.02997	0.06916	0.00171
3277.42	0.02735	0.02984	0.06879	0.00173
3276.45	0.02708	0.02969	0.06841	0.00178
3275.49	0.02683	0.02953	0.068	0.00184
3274.53	0.02661	0.02939	0.06759	0.00186
3273.56	0.02639	0.02928	0.06717	0.00183
3272.6	0.02614	0.02915	0.06673	0.00184
3271.63	0.02587	0.02902	0.06631	0.00187
3270.67	0.02562	0.02887	0.0659	0.00188
3269.7	0.0254	0.02871	0.06546	0.00185
3268.74	0.02519	0.02855	0.06501	0.0018
3267.78	0.02496	0.02841	0.06461	0.00176
3266.81	0.02473	0.02829	0.06426	0.00178
3265.85	0.02452	0.0282	0.0639	0.00181
3264.88	0.0243	0.02811	0.06349	0.00178
3263.92	0.02408	0.02799	0.06304	0.00175
3262.96	0.02386	0.02787	0.06264	0.00176
3261.99	0.02365	0.02774	0.0623	0.00179
3261.03	0.02342	0.0276	0.062	0.00182
3260.06	0.02319	0.02742	0.06165	0.00182
3259.1	0.02297	0.02723	0.06122	0.00179
3258.13	0.02277	0.02707	0.06079	0.0018
3257.17	0.02257	0.02694	0.06037	0.00182
3256.21	0.02234	0.0268	0.05998	0.00177
3255.24	0.02213	0.02665	0.05959	0.00172
3254.28	0.02193	0.02649	0.05922	0.00169
3253.31	0.02174	0.0263	0.05886	0.00167
3252.35	0.02154	0.0261	0.0585	0.00163
3251.38	0.02134	0.02593	0.05815	0.00159
3250.42	0.02112	0.02579	0.05779	0.00158
3249.46	0.02089	0.02566	0.05743	0.00161
3248.49	0.02068	0.02551	0.05706	0.00168
3247.53	0.02047	0.02533	0.05668	0.00175
3246.56	0.02027	0.02517	0.05629	0.00175
3245.6	0.0201	0.02503	0.0559	0.00171
3244.63	0.01993	0.02489	0.05552	0.00166
3243.67	0.01974	0.02473	0.05516	0.00161
3242.71	0.01955	0.02458	0.05484	0.00158
3241.74	0.01936	0.02443	0.05455	0.0016
3240.78	0.01917	0.02426	0.05421	0.00162
3239.81	0.01898	0.02409	0.05378	0.0016
3238.85	0.0188	0.0239	0.05334	0.00155
3237.89	0.01862	0.02373	0.05297	0.00153
3236.92	0.01843	0.02361	0.05265	0.00157
3235.96	0.01825	0.02348	0.05232	0.00159
3234.99	0.01807	0.02331	0.05198	0.00158
3234.03	0.01786	0.02314	0.05162	0.00156
3233.06	0.01768	0.02297	0.05124	0.00154
3232.1	0.01752	0.0228	0.05089	0.0015
3231.14	0.01738	0.02263	0.05058	0.00148
3230.17	0.01722	0.02248	0.05027	0.00149
3229.21	0.01706	0.02234	0.04992	0.00147
3228.24	0.0169	0.0222	0.04958	0.00144
3227.28	0.01675	0.02206	0.04925	0.00145
3226.31	0.01659	0.0219	0.04891	0.00144
3225.35	0.01641	0.02171	0.04855	0.0014
3224.39	0.01621	0.02154	0.0482	0.00138
3223.42	0.01604	0.02139	0.04786	0.00138
3222.46	0.01589	0.02126	0.04755	0.00135
3221.49	0.01574	0.02112	0.04725	0.00131
3220.53	0.01557	0.02097	0.04697	0.0013
3219.57	0.01539	0.0208	0.04668	0.00132
3218.6	0.01523	0.02063	0.04633	0.00133
3217.64	0.0151	0.02049	0.04593	0.0013
3216.67	0.01496	0.02036	0.04554	0.00127
3215.71	0.01481	0.02021	0.04519	0.00127
3214.74	0.01465	0.02003	0.04486	0.00128
3213.78	0.01449	0.01986	0.04454	0.00128
3212.82	0.01433	0.01972	0.04425	0.00128
3211.85	0.01417	0.01959	0.04394	0.00126
3210.89	0.01402	0.01945	0.04358	0.00124
3209.92	0.01388	0.01931	0.0432	0.00126
3208.96	0.01373	0.01916	0.04284	0.00128
3207.99	0.01358	0.019	0.04252	0.00123
3207.03	0.01344	0.01882	0.04223	0.00114
3206.07	0.01332	0.01864	0.04191	0.00111
3205.1	0.0132	0.01846	0.04153	0.00116
3204.14	0.01307	0.0183	0.04115	0.00121
3203.17	0.01293	0.01816	0.04083	0.00123
3202.21	0.01279	0.018	0.04054	0.0012
3201.24	0.01266	0.01782	0.04025	0.0011
3200.28	0.01253	0.01765	0.03996	0.00102
3199.32	0.01239	0.01752	0.03967	0.00102
3198.35	0.01225	0.01739	0.03935	0.00104
3197.39	0.01212	0.01723	0.03903	0.00103
3196.42	0.012	0.01705	0.03876	0.00101
3195.46	0.01188	0.01689	0.03846	0.00098
3194.5	0.01177	0.01674	0.03811	0.00095
3193.53	0.01164	0.01659	0.03777	0.00093
3192.57	0.01149	0.01644	0.03746	0.00091
3191.6	0.01136	0.01631	0.03718	0.00088
3190.64	0.01124	0.01618	0.03691	0.00087
3189.67	0.01113	0.01604	0.03666	0.00089
3188.71	0.01101	0.01586	0.03638	0.00089
3187.75	0.01088	0.01569	0.03603	0.00088
3186.78	0.01076	0.01552	0.03568	0.00087
3185.82	0.01065	0.01538	0.03538	0.00084
3184.85	0.01052	0.01526	0.03511	0.00081
3183.89	0.0104	0.01515	0.03482	0.00081
3182.92	0.01028	0.01502	0.03451	0.00085
3181.96	0.01017	0.01487	0.0342	0.00088
3181	0.01005	0.01471	0.03393	0.00088
3180.03	0.00995	0.01455	0.03365	0.00084
3179.07	0.00985	0.01442	0.03336	0.00079
3178.1	0.00974	0.01429	0.03309	0.00076
3177.14	0.00961	0.01414	0.03285	0.00074
3176.17	0.0095	0.01399	0.03263	0.00071
3175.21	0.00941	0.01384	0.03238	0.00067
3174.25	0.00932	0.01367	0.03211	0.00067
3173.28	0.0092	0.01352	0.03184	0.00071
3172.32	0.00909	0.01339	0.03155	0.00072
3171.35	0.00899	0.01328	0.03124	0.00071
3170.39	0.00889	0.01315	0.03097	0.00071
3169.43	0.00879	0.013	0.03073	0.00073
3168.46	0.00869	0.01284	0.03046	0.00074
3167.5	0.00859	0.01267	0.03018	0.00071
3166.53	0.00848	0.01251	0.02991	0.00067
3165.57	0.00837	0.01235	0.02967	0.00062
3164.6	0.00827	0.01218	0.02944	0.00057
3163.64	0.00817	0.01204	0.02917	0.00054
3162.68	0.00807	0.01192	0.0289	0.0006
3161.71	0.00797	0.0118	0.02864	0.00069
3160.75	0.00789	0.01167	0.02838	0.00072
3159.78	0.0078	0.01153	0.02809	0.00068
3158.82	0.00771	0.01138	0.02781	0.00061
3157.85	0.00761	0.01122	0.02755	0.00057
3156.89	0.00752	0.01106	0.02729	0.00059
3155.93	0.00743	0.01091	0.02703	0.00065
3154.96	0.00733	0.01079	0.02675	0.00069
3154	0.00722	0.01067	0.02646	0.00071
3153.03	0.00711	0.01056	0.02621	0.00074
3152.07	0.00701	0.01045	0.02602	0.00074
3151.1	0.00694	0.01032	0.02585	0.00069
3150.14	0.00688	0.01017	0.02565	0.00062
3149.18	0.00682	0.01001	0.02542	0.00056
3148.21	0.00673	0.00986	0.02518	0.00053
3147.25	0.00665	0.0097	0.02492	0.00053
3146.28	0.00657	0.00953	0.02466	0.00054
3145.32	0.0065	0.00938	0.02441	0.00053
3144.36	0.00641	0.00926	0.02415	0.00053
3143.39	0.00631	0.00914	0.0239	0.00054
3142.43	0.00621	0.00902	0.02366	0.00054
3141.46	0.00613	0.00889	0.02342	0.00056
3140.5	0.00604	0.00873	0.02318	0.00058
3139.53	0.00596	0.00856	0.02297	0.00057
3138.57	0.00589	0.00841	0.02277	0.00052
3137.61	0.00583	0.00827	0.02256	0.00048
3136.64	0.00576	0.00812	0.02231	0.00045
3135.68	0.00568	0.00798	0.02203	0.00045
3134.71	0.00561	0.00783	0.02179	0.00045
3133.75	0.00555	0.00767	0.02159	0.00046
3132.78	0.00548	0.00753	0.02136	0.00048
3131.82	0.0054	0.00741	0.02114	0.00051
3130.86	0.00531	0.00728	0.02093	0.00053
3129.89	0.00523	0.00714	0.02068	0.00053
3128.93	0.00516	0.00701	0.02041	0.00051
3127.96	0.00511	0.0069	0.0202	0.00047
3127	0.00505	0.00679	0.02003	0.00043
3126.03	0.00498	0.00666	0.01984	0.00041
3125.07	0.00491	0.00651	0.01963	0.00042
3124.11	0.00484	0.00638	0.0194	0.00045
3123.14	0.00478	0.00626	0.01921	0.00043
3122.18	0.0047	0.00614	0.01901	0.00041
3121.21	0.00461	0.006	0.01874	0.00043
3120.25	0.00453	0.00588	0.01845	0.00044
3119.29	0.00447	0.00578	0.01822	0.00042
3118.32	0.0044	0.00568	0.01803	0.00043
3117.36	0.00432	0.00553	0.01784	0.00048
3116.39	0.00426	0.00539	0.01763	0.00048
3115.43	0.00421	0.00526	0.01738	0.00043
3114.46	0.00417	0.00511	0.01714	0.00038
3113.5	0.00413	0.00496	0.01693	0.00033
3112.54	0.00407	0.00482	0.01675	0.00035
3111.57	0.00401	0.0047	0.01656	0.00039
3110.61	0.00394	0.00457	0.01635	0.00041
3109.64	0.00387	0.00444	0.01617	0.0004
3108.68	0.0038	0.00433	0.016	0.00038
3107.71	0.00375	0.00423	0.01581	0.00034
3106.75	0.00369	0.00412	0.01561	0.00029
3105.79	0.00364	0.00398	0.01539	0.00025
3104.82	0.0036	0.00385	0.01519	0.00026
3103.86	0.00356	0.00375	0.01501	0.0003
3102.89	0.00351	0.00365	0.01481	0.00031
3101.93	0.00345	0.00354	0.01459	0.00031
3100.96	0.00339	0.00342	0.01438	0.00035
3100	0.00331	0.00331	0.01419	0.00036
3099.04	0.00326	0.00321	0.01401	0.00036
3098.07	0.00322	0.0031	0.01381	0.00031
3097.11	0.00317	0.00302	0.0136	0.00026
3096.14	0.00312	0.00295	0.01341	0.00023
3095.18	0.00307	0.00286	0.01324	0.0002
3094.22	0.00302	0.00275	0.01308	0.00019
3093.25	0.00296	0.00266	0.0129	0.00021
3092.29	0.0029	0.00259	0.0127	0.00023
3091.32	0.00284	0.0025	0.01246	0.00023
3090.36	0.00279	0.0024	0.01225	0.00023
3089.39	0.00275	0.00232	0.01211	0.00024
3088.43	0.00271	0.00226	0.01197	0.00028
3087.47	0.00267	0.00218	0.01178	0.00032
3086.5	0.00263	0.00208	0.01159	0.00031
3085.54	0.00256	0.002	0.0114	0.00031
3084.57	0.00249	0.00195	0.0112	0.0003
3083.61	0.00245	0.00189	0.01103	0.00027
3082.64	0.00242	0.00182	0.01087	0.00023
3081.68	0.00239	0.00173	0.01069	0.00024
3080.72	0.00235	0.00164	0.01049	0.00025
3079.75	0.0023	0.00157	0.0103	0.00027
3078.79	0.00224	0.0015	0.01015	0.00028
3077.82	0.00218	0.00142	0.00999	0.00025
3076.86	0.00215	0.00136	0.00981	0.00019
3075.89	0.00214	0.00131	0.00964	0.00014
3074.93	0.00212	0.00127	0.00949	0.0001
3073.97	0.0021	0.00122	0.00937	0.0001
3073	0.00206	0.00116	0.00926	0.00015
3072.04	0.00201	0.00111	0.00914	0.0002
3071.07	0.00196	0.00106	0.00897	0.00022
3070.11	0.00191	0.00103	0.00879	0.00022
3069.15	0.00186	0.00099	0.00862	0.00021
3068.18	0.00181	0.00093	0.00843	0.00019
3067.22	0.00178	0.00089	0.00823	0.0002
3066.25	0.00176	0.00088	0.00811	0.00023
3065.29	0.00173	0.00087	0.00805	0.00026
3064.32	0.0017	0.00086	0.00796	0.00023
3063.36	0.00166	0.00083	0.00782	0.00016
3062.4	0.00163	0.00078	0.00763	0.00012
3061.43	0.0016	0.00074	0.00747	0.00015
3060.47	0.00156	0.00071	0.00738	0.00019
3059.5	0.00152	0.0007	0.00729	0.00019
3058.54	0.00147	0.00067	0.00715	0.00016
3057.57	0.00143	0.00065	0.007	0.00014
3056.61	0.0014	0.00065	0.00689	0.00014
3055.65	0.00137	0.00064	0.00676	0.00012
3054.68	0.00133	0.00061	0.00659	0.00012
3053.72	0.0013	0.00056	0.00642	0.00015
3052.75	0.00128	0.00051	0.00627	0.00018
3051.79	0.00124	0.00046	0.0061	0.00019
3050.82	0.0012	0.00044	0.00594	0.00019
3049.86	0.00117	0.00042	0.00585	0.00017
3048.9	0.00116	0.00039	0.00578	0.00014
3047.93	0.00114	0.00035	0.00567	0.00011
3046.97	0.00111	0.00033	0.00548	7e-05
3046	0.00107	0.0003	0.00527	8e-05
3045.04	0.00103	0.00026	0.00511	0.00013
3044.08	0.00099	0.00023	0.00501	0.00017
3043.11	0.00094	0.00022	0.00493	0.00018
3042.15	0.00091	0.00022	0.0048	0.00017
3041.18	0.00089	0.00023	0.00467	0.00015
3040.22	0.00089	0.00024	0.00456	0.00015
3039.25	0.00087	0.00024	0.00445	0.00015
3038.29	0.00084	0.00023	0.00432	0.00012
3037.33	0.00081	0.00024	0.00418	0.00011
3036.36	0.00079	0.00025	0.00406	0.00011
3035.4	0.00076	0.00023	0.00395	0.00012
3034.43	0.00073	0.00022	0.00385	0.00012
3033.47	0.00071	0.00022	0.00375	0.0001
3032.5	0.00069	0.00024	0.00362	9e-05
3031.54	0.00067	0.00024	0.0035	8e-05
3030.58	0.00064	0.00023	0.00338	7e-05
3029.61	0.00062	0.00022	0.00326	6e-05
3028.65	0.00061	0.00019	0.00312	5e-05
3027.68	0.00058	0.00016	0.003	5e-05
3026.72	0.00054	0.00013	0.00287	6e-05
3025.75	0.00051	0.00013	0.00276	9e-05
3024.79	0.00048	0.00012	0.00267	0.0001
3023.83	0.00046	0.00013	0.0026	0.0001
3022.86	0.00044	0.00013	0.00252	8e-05
3021.9	0.00042	0.00013	0.0024	6e-05
3020.93	0.00039	0.00013	0.00223	4e-05
3019.97	0.00036	0.00011	0.00208	3e-05
3019.01	0.00034	5e-05	0.00197	1e-05
3018.04	0.00032	0	0.00187	0
3017.08	0.0003	-1e-05	0.00178	0
3016.11	0.00029	0	0.00171	1e-05
3015.15	0.00026	1e-05	0.00163	4e-05
3014.18	0.00022	0	0.00152	8e-05
3013.22	0.00021	0	0.00139	8e-05
3012.26	0.0002	-1e-05	0.00126	6e-05
3011.29	0.00018	-2e-05	0.00115	6e-05
3010.33	0.00017	-2e-05	0.00107	7e-05
3009.36	0.00017	-1e-05	0.00101	7e-05
3008.4	0.00016	0	0.00092	8e-05
3007.43	0.00013	2e-05	0.00083	7e-05
3006.47	0.00011	4e-05	0.00075	6e-05
3005.51	9e-05	3e-05	0.00065	6e-05
3004.54	8e-05	1e-05	0.00057	5e-05
3003.58	5e-05	0	0.00048	5e-05
3002.61	4e-05	0	0.00036	7e-05
3001.65	3e-05	1e-05	0.00022	8e-05
3000.68	2e-05	1e-05	0.0001	4e-05
2999.72	0	0	0	0

## Sheet: Supplementary Figure 3A
Supplementary Figure 3B	Rietveld refinement profiles for TS-1A
17500eV
2Th	Yobs	Ycalc	Diff
2.9016	7495.54	7508.54	-13.0041
2.9052	7493.69	7506.7	-13.0043
2.9088	7498.48	7504.86	-6.37477
2.9124	7496.68	7503.02	-6.34048
2.916	7494.76	7501.19	-6.4296
2.9196	7492.69	7499.36	-6.67113
2.9232	7484.14	7497.54	-13.3926
2.9268	7478.39	7495.72	-17.327
2.9304	7482.57	7493.9	-11.3296
2.934	7476.22	7492.09	-15.8753
2.9376	7470.21	7490.29	-20.0765
2.9412	7460.81	7488.49	-27.6744
2.9448	7468.64	7486.69	-18.0502
2.9484	7465.63	7484.9	-19.2714
2.952	7462.79	7483.12	-20.3259
2.9556	7455.08	7481.34	-26.2596
2.9592	7461.35	7479.56	-18.2142
2.9628	7470.04	7477.8	-7.75584
2.9664	7455.62	7476.03	-20.4125
2.97	7449.23	7474.28	-25.0469
2.9736	7447.65	7472.52	-24.8764
2.9772	7449.85	7470.78	-20.927
2.9808	7449.1	7469.04	-19.9434
2.9844	7445.18	7467.31	-22.1237
2.988	7445.3	7465.58	-20.2747
2.9916	7442.6	7463.86	-21.263
2.9952	7450.53	7462.15	-11.6145
2.9988	7438.85	7460.44	-21.5927
3.0024	7444.07	7458.74	-14.671
3.006	7452.74	7457.05	-4.30764
3.0096	7444.14	7455.36	-11.2227
3.0132	7439.38	7453.68	-14.3038
3.0168	7447.18	7452.01	-4.83419
3.0204	7436.49	7450.35	-13.8612
3.024	7430.71	7448.69	-17.9793
3.0276	7428.43	7447.05	-18.6208
3.0312	7432.38	7445.41	-13.0312
3.0348	7420.25	7443.78	-23.5293
3.0384	7421.62	7442.16	-20.5418
3.042	7423.02	7440.55	-17.524
3.0456	7416.26	7438.94	-22.6817
3.0492	7418.7	7437.35	-18.6462
3.0528	7415.88	7435.76	-19.8875
3.0564	7415.29	7434.19	-18.9042
3.06	7419.4	7432.62	-13.2241
3.0636	7413.78	7431.07	-17.2907
3.0672	7410.79	7429.53	-18.7334
3.0708	7403.53	7427.99	-24.4612
3.0744	7410.73	7426.47	-15.7456
3.078	7412.45	7424.96	-12.5091
3.0816	7416.69	7423.46	-6.77627
3.0852	7409.21	7421.97	-12.7677
3.0888	7400.36	7420.5	-20.143
3.0924	7408.92	7419.04	-10.1187
3.096	7411.47	7417.59	-6.12101
3.0996	7399.29	7416.15	-16.8641
3.1032	7400.36	7414.73	-14.366
3.1068	7398.95	7413.32	-14.3681
3.1104	7402.62	7411.92	-9.30783
3.114	7394.97	7410.54	-15.5759
3.1176	7389.29	7409.18	-19.8843
3.1212	7390.5	7407.83	-17.3288
3.1248	7390.3	7406.49	-16.1925
3.1284	7390.76	7405.18	-14.4183
3.132	7374.83	7403.88	-29.0538
3.1356	7382.35	7402.6	-20.252
3.1392	7384.41	7401.34	-16.9293
3.1428	7375.5	7400.11	-24.6065
3.1464	7386.55	7398.9	-12.3511
3.15	7390.38	7397.69	-7.31222
3.1536	7380.9	7396.5	-15.6048
3.1572	7381.96	7395.33	-13.3708
3.1608	7370.45	7394.18	-23.7357
3.1644	7386.2	7393.06	-6.8597
3.168	7377.73	7391.95	-14.2212
3.1716	7373.94	7390.87	-16.9332
3.1752	7375.3	7389.81	-14.5162
3.1788	7381.93	7388.78	-6.85083
3.1824	7382.28	7387.77	-5.49133
3.186	7376.07	7386.79	-10.7176
3.1896	7364.96	7385.83	-20.872
3.1932	7362.23	7384.9	-22.6766
3.1968	7357.95	7384	-26.0577
3.2004	7364.75	7383.13	-18.3847
3.204	7365.42	7382.29	-16.8721
3.2076	7359.95	7381.48	-21.531
3.2112	7366.2	7380.71	-14.5041
3.2148	7359.54	7379.96	-20.42
3.2184	7361.9	7379.26	-17.352
3.222	7378.04	7378.58	-0.54056
3.2256	7359.07	7377.95	-18.8806
3.2292	7350.41	7377.35	-26.9364
3.2328	7357.57	7376.79	-19.2178
3.2364	7351.28	7376.27	-24.9944
3.24	7357.51	7375.8	-18.2931
3.2436	7359.8	7375.37	-15.5713
3.2472	7354.88	7374.98	-20.103
3.2508	7354.25	7374.65	-20.3953
3.2544	7371.43	7374.36	-2.92986
3.258	7358.13	7374.12	-15.9885
3.2616	7367.09	7373.93	-6.84469
3.2652	7362.4	7373.8	-11.402
3.2688	7351.97	7373.73	-21.7654
3.2724	7353.83	7373.72	-19.8821
3.276	7361.96	7373.76	-11.8004
3.2796	7358.31	7373.87	-15.5642
3.2832	7347.49	7374.05	-26.5621
3.2868	7345.06	7374.3	-29.2412
3.2904	7348.12	7374.62	-26.4987
3.294	7354.54	7375.01	-20.4711
3.2976	7351.38	7375.48	-24.1001
3.3012	7370.23	7376.03	-5.80724
3.3048	7358.1	7376.67	-18.5699
3.3084	7359.95	7377.4	-17.444
3.312	7367.62	7378.21	-10.5902
3.3156	7362.6	7379.13	-16.5238
3.3192	7371.55	7380.14	-8.59388
3.3228	7374.56	7381.26	-6.70147
3.3264	7375	7382.5	-7.49715
3.33	7361.07	7383.84	-22.7729
3.3336	7373.25	7385.31	-12.0566
3.3372	7367.34	7386.9	-19.5608
3.3408	7373.31	7388.63	-15.3169
3.3444	7372.4	7390.49	-18.0911
3.348	7371.24	7392.5	-21.2664
3.3516	7388.54	7394.67	-6.12344
3.3552	7389.41	7396.99	-7.58287
3.3588	7385.98	7399.48	-13.5015
3.3624	7397.88	7402.16	-4.27391
3.366	7387.7	7405.02	-17.3163
3.3696	7390.75	7408.07	-17.3252
3.3732	7401.78	7411.34	-9.55968
3.3768	7392.93	7414.82	-21.8923
3.3804	7400.07	7418.53	-18.4646
3.384	7403.11	7422.5	-19.3845
3.3876	7399.69	7426.71	-27.0271
3.3912	7407.38	7431.21	-23.8314
3.3948	7413.97	7435.99	-22.0245
3.3984	7425.43	7441.08	-15.655
3.402	7438.07	7446.5	-8.42559
3.4056	7427.29	7452.26	-24.9743
3.4092	7425.37	7458.39	-33.024
3.4128	7443.17	7464.92	-21.7502
3.4164	7461.75	7471.86	-10.1066
3.42	7460.77	7479.24	-18.4699
3.4236	7467.69	7487.11	-19.417
3.4272	7468.41	7495.47	-27.0662
3.4308	7482.7	7504.38	-21.6832
3.4344	7504.19	7513.88	-9.68539
3.438	7508.98	7523.99	-15.0146
3.4416	7512.93	7534.78	-21.8459
3.4452	7525.16	7546.28	-21.1194
3.4488	7542.14	7558.56	-16.4124
3.4524	7558.7	7571.67	-12.9715
3.456	7566.11	7585.68	-19.5671
3.4596	7565.51	7600.66	-35.1523
3.4632	7580.74	7616.7	-35.9676
3.4668	7618.42	7633.89	-15.47
3.4704	7623.09	7652.31	-29.2185
3.474	7644	7672.09	-28.0854
3.4776	7664.94	7693.34	-28.3986
3.4812	7670.18	7716.2	-46.0249
3.4848	7713.18	7740.83	-27.6467
3.4884	7744.54	7767.38	-22.8449
3.492	7785.32	7796.07	-10.7447
3.4956	7804.9	7827.09	-22.1937
3.4992	7840.31	7860.71	-20.3983
3.5028	7866.04	7897.19	-31.1491
3.5064	7903.33	7936.85	-33.5182
3.51	7951.44	7980.05	-28.6096
3.5136	7996.88	8027.21	-30.3315
3.5172	8044.32	8078.8	-34.4852
3.5208	8095.68	8135.38	-39.6984
3.5244	8164.35	8197.58	-33.2272
3.528	8221.29	8266.15	-44.8622
3.5316	8310.9	8341.95	-31.0479
3.5352	8399.95	8426.01	-26.0622
3.5388	8499.14	8519.55	-20.4119
3.5424	8611.15	8624.01	-12.864
3.546	8737.86	8741.12	-3.26248
3.5496	8870.02	8872.96	-2.93555
3.5532	9026.44	9022.07	4.36948
3.5568	9210.14	9191.55	18.5854
3.5604	9426.35	9385.29	41.0581
3.564	9666.05	9608.2	57.8557
3.5676	9928.7	9866.71	61.9859
3.5712	10281.1	10169.7	111.447
3.5748	10716.2	10530	186.277
3.5784	11192	10967.3	224.643
3.582	11796.7	11513.7	283.046
3.5856	12574.9	12221	353.857
3.5892	13609.9	13174.2	435.788
3.5928	15023.8	14507.5	516.251
3.5964	16933.8	16425.4	508.385
3.6	19502.8	19222.1	280.707
3.6036	23062.8	23291.5	-228.757
3.6072	28175.8	29111.2	-935.364
3.6108	35562.3	37178.4	-1616.05
3.6144	45940.1	47886.9	-1946.76
3.618	59829.1	61353.7	-1524.61
3.6216	76606	77224.6	-618.606
3.6252	95054.1	94496.1	558.068
3.6288	112956	111406	1550.17
3.6324	127607	125484	2123.22
3.636	136553	133980	2572.49
3.6396	138064	134905	3159.75
3.6432	131541	128081	3459.23
3.6468	117915	115005	2910.39
3.6504	99684.8	97978.3	1706.47
3.654	79767.1	79650	117.075
3.6576	61019.4	62429.9	-1410.5
3.6612	45347.1	47844.2	-2497.12
3.6648	33672.1	36439.9	-2767.8
3.6684	25545.7	28075.3	-2529.62
3.672	20247.8	22246.3	-1998.49
3.6756	16892	18331.3	-1439.25
3.6792	14730.7	15748.3	-1017.66
3.6828	13287.8	14033.8	-745.996
3.6864	12252	12859.7	-607.729
3.69	11500.6	12015.4	-514.82
3.6936	10914.7	11374.8	-460.096
3.6972	10434.4	10866.1	-431.773
3.7008	10037.8	10448.7	-410.905
3.7044	9712.37	10098.5	-386.088
3.708	9422.55	9800.46	-377.912
3.7116	9178.87	9544.33	-365.454
3.7152	8992.39	9322.44	-330.051
3.7188	8808.98	9128.95	-319.969
3.7224	8669.22	8959.24	-290.02
3.726	8551.97	8809.58	-257.616
3.7296	8429.93	8676.98	-247.044
3.7332	8334.46	8558.95	-224.481
3.7368	8256.68	8453.46	-196.776
3.7404	8170.1	8358.82	-188.717
3.744	8102.21	8273.62	-171.401
3.7476	8031.85	8196.66	-164.804
3.7512	7963.14	8126.94	-163.8
3.7548	7905.22	8063.61	-158.394
3.7584	7855.35	8005.94	-150.594
3.762	7803.28	7953.3	-150.015
3.7656	7762.89	7905.14	-142.258
3.7692	7734.73	7861.02	-126.286
3.7728	7706	7820.51	-114.514
3.7764	7669.85	7783.27	-113.419
3.78	7643.35	7749	-105.641
3.7836	7611.87	7717.41	-105.544
3.7872	7594.81	7688.28	-93.4764
3.7908	7576.65	7661.4	-84.7525
3.7944	7549.49	7636.59	-87.1038
3.798	7524.23	7613.68	-89.4502
3.8016	7509.9	7592.54	-82.6333
3.8052	7493.28	7573.03	-79.7469
3.8088	7480.19	7555.05	-74.854
3.8124	7472.18	7538.49	-66.314
3.816	7452.44	7523.29	-70.8478
3.8196	7447.84	7509.34	-61.5066
3.8232	7439.43	7496.6	-57.1715
3.8268	7420.19	7485.01	-64.8219
3.8304	7410.22	7474.51	-64.2934
3.834	7401.24	7465.07	-63.8258
3.8376	7390.82	7456.64	-65.8281
3.8412	7389.4	7449.21	-59.815
3.8448	7390.07	7442.75	-52.6718
3.8484	7382.3	7437.24	-54.9398
3.852	7371.19	7432.67	-61.4829
3.8556	7368.15	7429.04	-60.8928
3.8592	7377.81	7426.35	-48.5476
3.8628	7386.94	7424.62	-37.6768
3.8664	7373.14	7423.84	-50.6972
3.87	7374.96	7424.04	-49.0787
3.8736	7374.41	7425.25	-50.8455
3.8772	7378.63	7427.51	-48.8773
3.8808	7387.18	7430.85	-43.6623
3.8844	7387.26	7435.32	-48.0527
3.888	7393.09	7440.98	-47.894
3.8916	7398.19	7447.91	-49.7228
3.8952	7407.29	7456.18	-48.8856
3.8988	7426.97	7465.89	-38.9163
3.9024	7430.73	7477.15	-46.424
3.906	7457.16	7490.08	-32.9266
3.9096	7452.71	7504.84	-52.1269
3.9132	7481.78	7521.59	-39.8104
3.9168	7506.55	7540.52	-33.9679
3.9204	7531.65	7561.87	-30.2239
3.924	7556.44	7585.9	-29.4665
3.9276	7570.27	7612.92	-42.6533
3.9312	7602.56	7643.29	-40.7322
3.9348	7648.97	7677.44	-28.4739
3.9384	7691.74	7715.87	-24.1291
3.942	7723.98	7759.18	-35.2063
3.9456	7774.74	7808.08	-33.3431
3.9492	7836.05	7863.43	-27.3799
3.9528	7910.72	7926.27	-15.5448
3.9564	7982.33	7997.87	-15.5317
3.96	8047.84	8079.79	-31.9505
3.9636	8142.52	8174.04	-31.518
3.9672	8263.94	8283.19	-19.2421
3.9708	8407.94	8410.78	-2.84627
3.9744	8581.11	8561.96	19.1563
3.978	8800.77	8744.65	56.1196
3.9816	9067.88	8971.74	96.1322
3.9852	9435.08	9264.58	170.498
3.9888	9866.88	9658.35	208.535
3.9924	10502	10209.3	292.676
3.996	11303.8	11003	300.849
3.9996	12356.9	12161.2	195.72
4.0032	13834.4	13842.4	-7.98293
4.0068	15917.9	16228.2	-310.271
4.0104	18830.8	19487.2	-656.36
4.014	22739.1	23713.2	-974.069
4.0176	27607.9	28848.5	-1240.62
4.0212	33244.2	34618.1	-1373.84
4.0248	38897.8	40497.1	-1599.32
4.0284	43978	45726.7	-1748.77
4.032	47872.7	49412.8	-1540.08
4.0356	50176.8	50808.3	-631.506
4.0392	50914.1	49817.8	1096.34
4.0428	50399.7	47299.5	3100.18
4.0464	49176.9	44634.4	4542.46
4.05	48009.3	42984.6	5024.76
4.0536	47443.3	42920.1	4523.14
4.0572	47591.9	44387.8	3204.09
4.0608	48185.5	46792	1393.49
4.0644	48519.2	49124	-604.769
4.068	47825.1	50171.9	-2346.86
4.0716	45823.4	48918.4	-3095.02
4.0752	42362.4	45102.7	-2740.22
4.0788	37823.9	39438.8	-1614.88
4.0824	32681.2	33100.7	-419.485
4.086	27495.4	27074.6	420.761
4.0896	22715.1	21936.7	778.334
4.0932	18713.5	17908.2	805.252
4.0968	15578.5	14963	615.484
4.1004	13283	12931.6	351.403
4.104	11752.9	11590.7	162.166
4.1076	10805.8	10729	76.7665
4.1112	10284	10181	102.978
4.1148	10025.5	9835.21	190.319
4.1184	9958.15	9627.64	330.514
4.122	10014.7	9530.96	483.734
4.1256	10188.4	9545.74	642.651
4.1292	10509.1	9695.7	813.438
4.1328	10968.9	10025.6	943.298
4.1364	11631.5	10598.4	1033.11
4.14	12530.5	11487.4	1043.06
4.1436	13778.4	12759	1019.45
4.1472	15302.5	14444	858.515
4.1508	17064.9	16503.2	561.655
4.1544	18904.4	18797.6	106.77
4.158	20575.7	21073.7	-497.984
4.1616	21875.5	22970	-1094.48
4.1652	22537.4	24062.1	-1524.61
4.1688	22396.1	23992.8	-1596.71
4.1724	21477.6	22691.7	-1214.09
4.176	19923.1	20483.6	-560.592
4.1796	17913	17893.9	19.1004
4.1832	15763.4	15372.1	391.301
4.1868	13769.9	13188.6	581.296
4.1904	12124.3	11455.6	668.683
4.194	10867.7	10174.4	693.276
4.1976	9948.4	9280.13	668.274
4.2012	9282.48	8680.77	601.711
4.2048	8820.77	8286.11	534.66
4.2084	8493.65	8023.34	470.306
4.212	8216.72	7841.37	375.357
4.2156	8005.58	7707.91	297.67
4.2192	7848.6	7604.16	244.438
4.2228	7712.24	7519.63	192.618
4.2264	7589.9	7448.48	141.413
4.23	7506.16	7387.35	118.811
4.2336	7437.4	7334.07	103.331
4.2372	7357.49	7287.17	70.3166
4.2408	7298.47	7245.54	52.9243
4.2444	7256.21	7208.34	47.8647
4.248	7215.64	7174.88	40.7656
4.2516	7182.46	7144.6	37.8522
4.2552	7137.79	7117.07	20.7241
4.2588	7103.56	7091.91	11.6535
4.2624	7076.34	7068.8	7.53899
4.266	7046.01	7047.51	-1.49378
4.2696	7019.13	7027.8	-8.66876
4.2732	6999.6	7009.49	-9.88832
4.2768	6995.86	6992.43	3.42981
4.2804	6965.88	6976.48	-10.6054
4.284	6953.65	6961.53	-7.8804
4.2876	6941.18	6947.47	-6.29504
4.2912	6930.88	6934.23	-3.35024
4.2948	6898.65	6921.71	-23.058
4.2984	6894.65	6909.87	-15.2278
4.302	6879.51	6898.62	-19.1125
4.3056	6868.64	6887.92	-19.2788
4.3092	6842.67	6877.73	-35.0609
4.3128	6839	6868	-29.0004
4.3164	6841.69	6858.7	-17.0075
4.32	6830.58	6849.8	-19.2207
4.3236	6810.25	6841.26	-31.0033
4.3272	6805.63	6833.06	-27.4267
4.3308	6790.1	6825.17	-35.0667
4.3344	6783.71	6817.58	-33.8669
4.338	6769.6	6810.26	-40.6599
4.3416	6773.51	6803.2	-29.6878
4.3452	6764.54	6796.38	-31.8325
4.3488	6758.81	6789.78	-30.9656
4.3524	6751.51	6783.4	-31.8854
4.356	6748.71	6777.21	-28.5054
4.3596	6730.32	6771.22	-40.9053
4.3632	6710.41	6765.41	-54.9991
4.3668	6717.48	6759.77	-42.2885
4.3704	6710.56	6754.29	-43.7306
4.374	6718.82	6748.97	-30.1502
4.3776	6714.13	6743.79	-29.6669
4.3812	6692.53	6738.77	-46.2416
4.3848	6710.62	6733.88	-23.2631
4.3884	6712.44	6729.13	-16.6888
4.392	6697.88	6724.51	-26.6272
4.3956	6698.61	6720.02	-21.4085
4.3992	6695.96	6715.66	-19.7004
4.4028	6696.78	6711.43	-14.6458
4.4064	6690.47	6707.32	-16.8562
4.41	6683.41	6703.35	-19.9394
4.4136	6681.45	6699.51	-18.0549
4.4172	6680.59	6695.8	-15.2101
4.4208	6676.46	6692.23	-15.7719
4.4244	6666.23	6688.81	-22.5796
4.428	6657.24	6685.55	-28.3181
4.4316	6660.39	6682.46	-22.0698
4.4352	6673.84	6679.56	-5.71436
4.4388	6671.67	6676.86	-5.19035
4.4424	6664.44	6674.39	-9.94479
4.446	6658.99	6672.18	-13.1898
4.4496	6663.88	6670.27	-6.39133
4.4532	6670.92	6668.73	2.19104
4.4568	6671.98	6667.62	4.36453
4.4604	6680.63	6667.06	13.5648
4.464	6677.25	6667.25	10.0039
4.4676	6702.2	6668.48	33.7233
4.4712	6698.18	6671.28	26.8997
4.4748	6719.56	6676.56	42.9973
4.4784	6751.1	6685.75	65.3533
4.482	6781.33	6701.08	80.252
4.4856	6810.8	6725.71	85.0915
4.4892	6854.53	6763.7	90.831
4.4928	6919.69	6819.6	100.085
4.4964	6994.04	6897.38	96.6578
4.5	7090.99	6998.76	92.2276
4.5036	7197.4	7121.15	76.2562
4.5072	7312.99	7255.87	57.1252
4.5108	7425.47	7387.39	38.0749
4.5144	7495.01	7494.01	1.00017
4.518	7520.53	7551.03	-30.5008
4.5216	7496.34	7539.29	-42.9516
4.5252	7440.74	7457.65	-16.9173
4.5288	7352.25	7326.85	25.3959
4.5324	7230.68	7176.8	53.8787
4.536	7085.01	7032	53.0075
4.5396	6968.86	6906.92	61.9383
4.5432	6867.87	6807.42	60.4516
4.5468	6789.11	6733.34	55.7649
4.5504	6714.37	6680.97	33.3977
4.554	6688.16	6645.14	43.017
4.5576	6654.16	6620.8	33.3554
4.5612	6628.81	6603.89	24.921
4.5648	6614.58	6591.54	23.035
4.5684	6602.44	6581.93	20.5127
4.572	6585.67	6573.99	11.6778
4.5756	6578.95	6567.13	11.8245
4.5792	6558.84	6561	-2.16646
4.5828	6556.15	6555.43	0.72272
4.5864	6551.69	6550.29	1.40512
4.59	6534.43	6545.49	-11.0638
4.5936	6516.97	6541	-24.0221
4.5972	6518.42	6536.75	-18.3382
4.6008	6507.27	6532.77	-25.4942
4.6044	6509.09	6528.99	-19.9003
4.608	6513.59	6525.23	-11.6371
4.6116	6497.77	6521.6	-23.829
4.6152	6503.04	6518.07	-15.0349
4.6188	6502.64	6514.64	-12.0022
4.6224	6500.81	6511.3	-10.4858
4.626	6491.64	6508.03	-16.3947
4.6296	6479.08	6504.83	-25.7441
4.6332	6491.65	6501.68	-10.0317
4.6368	6496.9	6498.59	-1.68962
4.6404	6487.5	6495.55	-8.05067
4.644	6489.28	6492.55	-3.27187
4.6476	6483.39	6489.59	-6.19981
4.6512	6478.58	6486.66	-8.08005
4.6548	6475.49	6483.77	-8.27787
4.6584	6470.49	6480.91	-10.4208
4.662	6471.26	6478.08	-6.82023
4.6656	6458.73	6475.27	-16.5358
4.6692	6457.79	6472.48	-14.6977
4.6728	6457.32	6469.72	-12.3982
4.6764	6448.51	6466.98	-18.4673
4.68	6449.01	6464.26	-15.2502
4.6836	6454.44	6461.56	-7.11642
4.6872	6451.01	6458.87	-7.86511
4.6908	6445.35	6456.2	-10.8522
4.6944	6445.53	6453.55	-8.01455
4.698	6423.35	6450.91	-27.5591
4.7016	6436.77	6448.28	-11.5093
4.7052	6428.9	6445.67	-16.7607
4.7088	6423.69	6443.06	-19.3706
4.7124	6422.01	6440.47	-18.4688
4.716	6437.71	6437.9	-0.18831
4.7196	6428.66	6435.33	-6.67007
4.7232	6426.36	6432.77	-6.41334
4.7268	6427.6	6430.22	-2.62435
4.7304	6418.31	6427.68	-9.36934
4.734	6413.44	6425.15	-11.7085
4.7376	6416.62	6422.63	-6.01716
4.7412	6413.76	6420.12	-6.35981
4.7448	6404.35	6417.61	-13.2605
4.7484	6417.87	6415.12	2.75205
4.752	6402.3	6412.63	-10.3326
4.7556	6403.13	6410.15	-7.01919
4.7592	6405.36	6407.67	-2.3073
4.7628	6407.64	6405.2	2.43711
4.7664	6410.79	6402.74	8.05182
4.77	6401.21	6400.28	0.92856
4.7736	6383.93	6397.83	-13.9042
4.7772	6378.12	6395.39	-17.2725
4.7808	6390.61	6392.95	-2.34553
4.7844	6396.55	6390.52	6.03002
4.788	6379.68	6388.09	-8.40944
4.7916	6380.89	6385.67	-4.77914
4.7952	6381.12	6383.26	-2.13456
4.7988	6371.76	6380.84	-9.08901
4.8024	6356.34	6378.44	-22.1008
4.806	6357.85	6376.04	-18.1864
4.8096	6364.37	6373.64	-9.2695
4.8132	6368.74	6371.25	-2.51153
4.8168	6362.42	6368.86	-6.43902
4.8204	6361.1	6366.48	-5.37278
4.824	6350.66	6364.1	-13.4401
4.8276	6339.08	6361.73	-22.6498
4.8312	6358.72	6359.36	-0.63857
4.8348	6341.19	6356.99	-15.7964
4.8384	6343.94	6354.63	-10.6885
4.842	6339.98	6352.27	-12.292
4.8456	6348.59	6349.92	-1.3231
4.8492	6341.7	6347.57	-5.87013
4.8528	6334.78	6345.22	-10.4415
4.8564	6336.25	6342.88	-6.63163
4.86	6316.52	6340.54	-24.0257
4.8636	6333.01	6338.35	-5.34718
4.8672	6324.12	6336.73	-12.6123
4.8708	6327.26	6335.12	-7.85617
4.8744	6327.75	6333.51	-5.75826
4.878	6313.06	6331.9	-18.8422
4.8816	6316.56	6330.3	-13.7419
4.8852	6321.82	6328.7	-6.87922
4.8888	6322.99	6327.1	-4.11124
4.8924	6304.8	6325.51	-20.705
4.896	6308.67	6323.92	-15.2488
4.8996	6297.23	6322.34	-25.1077
4.9032	6294.36	6320.78	-26.4186
4.9068	6297.63	6319.25	-21.6129
4.9104	6301.24	6317.77	-16.5339
4.914	6292.27	6316.52	-24.2507
4.9176	6290.07	6315.06	-24.9882
4.9212	6283.59	6313.51	-29.9205
4.9248	6287.27	6311.96	-24.6974
4.9284	6295.11	6310.42	-15.3161
4.932	6293.73	6308.89	-15.1599
4.9356	6285.68	6307.36	-21.6826
4.9392	6285.58	6305.85	-20.2666
4.9428	6285.14	6304.34	-19.1979
4.9464	6291.39	6302.83	-11.4338
4.95	6289.41	6301.29	-11.8794
4.9536	6289.98	6299.71	-9.72976
4.9572	6282.74	6298.07	-15.3298
4.9608	6281.67	6296.32	-14.6429
4.9644	6290.6	6294.41	-3.80606
4.968	6297	6292.23	4.77127
4.9716	6285.67	6289.25	-3.57907
4.9752	6285.65	6285.96	-0.31533
4.9788	6283.49	6284.22	-0.72772
4.9824	6290.55	6281.84	8.70979
4.986	6283.61	6279.98	3.62163
4.9896	6294	6278.86	15.1417
4.9932	6287.93	6277.83	10.0935
4.9968	6287.58	6276.96	10.6197
5.0004	6300.34	6276.33	24.0054
5.004	6308.36	6276.09	32.2735
5.0076	6300.3	6276.45	23.8459
5.0112	6308.11	6277.74	30.3716
5.0148	6321	6280.37	40.6206
5.0184	6350.55	6284.81	65.7401
5.022	6386.2	6291.44	94.759
5.0256	6410.64	6300.47	110.171
5.0292	6426.84	6311.64	115.205
5.0328	6483.03	6324.1	158.934
5.0364	6517.48	6336.28	181.202
5.04	6533.63	6345.98	187.647
5.0436	6542.39	6350.71	191.678
5.0472	6524.01	6348.54	175.471
5.0508	6509.39	6339.39	169.996
5.0544	6476.15	6325.31	150.844
5.058	6429.52	6309.21	120.313
5.0616	6381.64	6293.52	88.1226
5.0652	6342.94	6279.69	63.2558
5.0688	6308.59	6268.34	40.2539
5.0724	6279.86	6259.5	20.3527
5.076	6259.48	6252.85	6.62172
5.0796	6262.83	6247.9	14.938
5.0832	6245.72	6244.14	1.58049
5.0868	6233.03	6241.16	-8.13071
5.0904	6243.89	6238.68	5.20634
5.094	6235.85	6236.5	-0.64501
5.0976	6232.29	6234.5	-2.20571
5.1012	6222.96	6232.61	-9.64631
5.1048	6232.82	6230.8	2.01574
5.1084	6214.69	6229.05	-14.3643
5.112	6209.97	6227.35	-17.3784
5.1156	6210.15	6225.68	-15.5294
5.1192	6200.89	6224.04	-23.1526
5.1228	6210.55	6222.43	-11.8852
5.1264	6195.72	6220.84	-25.1242
5.13	6184.42	6219.27	-34.843
5.1336	6198.77	6217.71	-18.9398
5.1372	6194.31	6216.16	-21.8514
5.1408	6183.05	6214.63	-31.5773
5.1444	6201.81	6213.11	-11.3011
5.148	6189.47	6211.6	-22.1251
5.1516	6188.37	6210.09	-21.7207
5.1552	6177.63	6208.6	-30.9711
5.1588	6176.53	6207.11	-30.5733
5.1624	6178.02	6205.63	-27.608
5.166	6177.12	6204.15	-27.0244
5.1696	6177.17	6202.68	-25.5072
5.1732	6180.35	6201.21	-20.8616
5.1768	6171.24	6199.75	-28.5082
5.1804	6158.58	6198.3	-39.7199
5.184	6172.61	6196.85	-24.2338
5.1876	6177.54	6195.4	-17.8614
5.1912	6172.77	6193.96	-21.187
5.1948	6176.38	6192.52	-16.1451
5.1984	6167.06	6191.09	-24.0274
5.202	6165.98	6189.66	-23.6853
5.2056	6166.75	6188.24	-21.4872
5.2092	6169.03	6186.82	-17.7871
5.2128	6169.03	6185.41	-16.3786
5.2164	6162.71	6184.01	-21.2946
5.22	6161.2	6182.6	-21.4042
5.2236	6162.9	6181.2	-18.3039
5.2272	6169.19	6179.8	-10.6172
5.2308	6156.95	6178.41	-21.4622
5.2344	6150.99	6177.02	-26.0343
5.238	6149.93	6175.64	-25.7151
5.2416	6155.8	6174.26	-18.4642
5.2452	6162.89	6172.89	-9.99798
5.2488	6155.27	6171.53	-16.26
5.2524	6145.48	6170.17	-24.6863
5.256	6146.91	6168.82	-21.9098
5.2596	6136.08	6167.47	-31.3903
5.2632	6144.71	6166.13	-21.4263
5.2668	6127.93	6164.8	-36.8687
5.2704	6126.46	6163.49	-37.0217
5.274	6141.48	6162.2	-20.7199
5.2776	6129.6	6160.96	-31.3604
5.2812	6131.65	6159.84	-28.1817
5.2848	6133.94	6158.89	-24.9496
5.2884	6128.58	6157.62	-29.0348
5.292	6125.89	6156.36	-30.4743
5.2956	6127.03	6155.12	-28.0907
5.2992	6117.19	6153.9	-36.7054
5.3028	6121.32	6152.69	-31.3677
5.3064	6107.25	6151.49	-44.2386
5.31	6103.24	6150.32	-47.0786
5.3136	6118.09	6149.16	-31.0772
5.3172	6118.41	6148.04	-29.6287
5.3208	6124.14	6146.96	-22.8227
5.3244	6132.29	6145.94	-13.6518
5.328	6122.59	6145.08	-22.4908
5.3316	6118.22	6144.13	-25.9108
5.3352	6122.95	6143.15	-20.2077
5.3388	6130.71	6142.22	-11.514
5.3424	6111.7	6141.34	-29.6414
5.346	6124.11	6140.51	-16.4039
5.3496	6114.28	6139.74	-25.4599
5.3532	6113.34	6139.04	-25.7012
5.3568	6118.89	6138.42	-19.5271
5.3604	6122.45	6137.89	-15.4385
5.364	6117.3	6137.45	-20.1509
5.3676	6113.67	6137.14	-23.4703
5.3712	6105.45	6136.93	-31.4845
5.3748	6116.04	6136.86	-20.8253
5.3784	6117.23	6136.94	-19.7031
5.382	6120.56	6137.18	-16.6151
5.3856	6124.89	6137.58	-12.6889
5.3892	6126.32	6138.07	-11.7541
5.3928	6121.53	6138.5	-16.9781
5.3964	6132.42	6140.53	-8.10643
5.4	6144.16	6143.32	0.83694
5.4036	6144.98	6147.2	-2.21968
5.4072	6157.33	6152.63	4.69437
5.4108	6161.61	6160.34	1.26549
5.4144	6173.25	6171.41	1.84215
5.418	6197.41	6187.42	9.99709
5.4216	6219.61	6210.57	9.04012
5.4252	6246.85	6243.75	3.10305
5.4288	6303.18	6290.21	12.9665
5.4324	6365.59	6355.86	9.7301
5.436	6457.11	6443.22	13.8906
5.4396	6566.53	6554.22	12.3086
5.4432	6700.48	6687.55	12.9239
5.4468	6815.82	6837.07	-21.2535
5.4504	6970.84	6990.22	-19.3859
5.454	7088.41	7126.86	-38.4522
5.4576	7145.34	7220.55	-75.2122
5.4612	7181.09	7245.28	-64.1918
5.4648	7130.07	7188.79	-58.7205
5.4684	7049.16	7063.22	-14.0677
5.472	6912.19	6898.81	13.376
5.4756	6748.65	6726.72	21.9269
5.4792	6594.48	6568.75	25.7243
5.4828	6453.19	6436.45	16.7419
5.4864	6330.45	6333.41	-2.96821
5.49	6251.56	6257.87	-6.3103
5.4936	6197.81	6205.07	-7.25359
5.4972	6155.87	6169.28	-13.4115
5.5008	6116.2	6145.22	-29.017
5.5044	6108.39	6128.75	-20.3606
5.508	6087.4	6116.96	-29.5633
5.5116	6093.97	6108.03	-14.0585
5.5152	6065.6	6100.86	-35.2616
5.5188	6051.43	6094.84	-43.4018
5.5224	6059.81	6089.59	-29.7837
5.526	6049.45	6084.9	-35.455
5.5296	6044.26	6080.54	-36.2788
5.5332	6044.6	6076.47	-31.8701
5.5368	6038.84	6073.08	-34.2403
5.5404	6042	6069.96	-27.955
5.544	6038.14	6067.05	-28.9133
5.5476	6031.77	6064.34	-32.5677
5.5512	6016.84	6061.79	-44.9438
5.5548	6019.23	6059.38	-40.1478
5.5584	6025.38	6057.09	-31.7068
5.562	6021.45	6054.9	-33.4553
5.5656	6006.14	6052.82	-46.6762
5.5692	6014.63	6050.81	-36.1823
5.5728	6003.06	6048.88	-45.8242
5.5764	6007.33	6047.02	-39.6833
5.58	6006.35	6045.21	-38.8651
5.5836	6000.24	6043.46	-43.2199
5.5872	5996.19	6041.76	-45.5719
5.5908	5996.75	6040.11	-43.3605
5.5944	5999.94	6038.51	-38.5739
5.598	5999.99	6036.97	-36.9718
5.6016	5996.14	6035.49	-39.3487
5.6052	5990.76	6034.12	-43.359
5.6088	5997.36	6032.84	-35.4763
5.6124	6005.11	6031.44	-26.3276
5.616	5990.92	6030.07	-39.1496
5.6196	5991.56	6028.75	-37.1908
5.6232	5990.75	6027.47	-36.7273
5.6268	5981.92	6026.24	-44.3179
5.6304	5982.08	6025.05	-42.9702
5.634	5989.82	6023.91	-34.0919
5.6376	5992.42	6022.83	-30.4081
5.6412	5987.12	6021.8	-34.6792
5.6448	5984.6	6020.85	-36.2427
5.6484	5986.88	6019.97	-33.0855
5.652	5973.57	6019.17	-45.6062
5.6556	5981.05	6018.48	-37.4303
5.6592	5974.44	6017.9	-43.4597
5.6628	5987.59	6017.46	-29.8638
5.6664	5983.24	6017.18	-33.9326
5.67	5987.36	6017.09	-29.7358
5.6736	5981.01	6017.26	-36.2475
5.6772	5977.66	6017.75	-40.0984
5.6808	5987.22	6018.7	-31.4819
5.6844	5989.95	6020.32	-30.3662
5.688	5999.86	6022.97	-23.108
5.6916	6015.07	6027.27	-12.2063
5.6952	6004.2	6034.22	-30.021
5.6988	6010.14	6045.27	-35.1345
5.7024	6044.39	6062.4	-18.0029
5.706	6070.03	6087.96	-17.934
5.7096	6100.52	6124.34	-23.8208
5.7132	6146.37	6173.2	-26.8283
5.7168	6174.91	6234.54	-59.6357
5.7204	6238.31	6305.67	-67.3581
5.724	6293.02	6380.24	-87.222
5.7276	6344.25	6448.11	-103.861
5.7312	6375.16	6496.25	-121.09
5.7348	6385.77	6512.06	-126.286
5.7384	6375.97	6489.48	-113.512
5.742	6340.53	6433.87	-93.3401
5.7456	6272.97	6359.1	-86.1387
5.7492	6210.9	6279.7	-68.8055
5.7528	6149.99	6206	-56.0146
5.7564	6082.5	6143.64	-61.141
5.76	6053.55	6094.58	-41.0263
5.7636	6017.16	6058.24	-41.0797
5.7672	5988.31	6032.63	-44.3158
5.7708	5978.34	6014.89	-36.5509
5.7744	5968.88	6002.78	-33.8986
5.778	5963.61	5994.34	-30.7259
5.7816	5952.19	5988.21	-36.0252
5.7852	5954.64	5983.59	-28.9477
5.7888	5938.32	5979.69	-41.3678
5.7924	5944.91	5976.36	-31.441
5.796	5945.82	5973.42	-27.6047
5.7996	5947.23	5970.78	-23.553
5.8032	5944.06	5968.38	-24.3155
5.8068	5943.67	5966.17	-22.5002
5.8104	5924.76	5964.13	-39.3697
5.814	5931.04	5962.21	-31.1649
5.8176	5932.71	5960.4	-27.6943
5.8212	5936.93	5958.7	-21.7629
5.8248	5929.69	5957.08	-27.3893
5.8284	5946.04	5955.55	-9.5099
5.832	5932.28	5954.09	-21.8108
5.8356	5917.14	5952.69	-35.556
5.8392	5931.36	5951.36	-20.0026
5.8428	5931.51	5950.08	-18.5682
5.8464	5927.65	5948.86	-21.2093
5.85	5934.53	5947.69	-13.1653
5.8536	5936.69	5946.58	-9.88488
5.8572	5923.32	5945.51	-22.194
5.8608	5920.02	5944.49	-24.4715
5.8644	5927.85	5943.53	-15.675
5.868	5902.4	5942.61	-40.2074
5.8716	5899.57	5941.75	-42.1786
5.8752	5910.18	5940.94	-30.7619
5.8788	5907.55	5940.18	-32.6349
5.8824	5905.71	5939.49	-33.7741
5.886	5906.62	5938.85	-32.2277
5.8896	5905.53	5938.28	-32.746
5.8932	5905.35	5937.77	-32.4169
5.8968	5914.38	5937.33	-22.9558
5.9004	5904.99	5936.96	-31.9764
5.904	5906.49	5936.68	-30.1887
5.9076	5903.1	5936.5	-33.398
5.9112	5907.21	5936.43	-29.2132
5.9148	5906.89	5936.46	-29.5645
5.9184	5908.03	5936.61	-28.5811
5.922	5904.51	5936.89	-32.385
5.9256	5898.06	5937.32	-39.2598
5.9292	5893.61	5937.9	-44.2919
5.9328	5903.33	5938.66	-35.3327
5.9364	5898.91	5939.62	-40.7098
5.94	5907.71	5940.8	-33.0937
5.9436	5907.12	5942.23	-35.1116
5.9472	5907.4	5943.93	-36.5348
5.9508	5905.7	5945.95	-40.2535
5.9544	5906.27	5948.33	-42.0621
5.958	5914.51	5951.12	-36.6066
5.9616	5926.25	5954.38	-28.127
5.9652	5918.95	5958.18	-39.2265
5.9688	5927.47	5962.61	-35.1436
5.9724	5926.07	5967.77	-41.7064
5.976	5937.34	5973.79	-36.4513
5.9796	5952.57	5980.83	-28.2558
5.9832	5955.13	5989.08	-33.9495
5.9868	5965.56	5998.78	-33.2237
5.9904	5972.92	6010.27	-37.3482
5.994	5989.02	6024	-34.9816
5.9976	6014.67	6040.66	-25.987
6.0012	6034.31	6061.33	-27.0158
6.0048	6066.16	6087.86	-21.6989
6.0084	6108.74	6123.41	-14.6739
6.012	6164.43	6173.33	-8.9002
6.0156	6227.01	6246.22	-19.2163
6.0192	6320.13	6355.12	-34.9933
6.0228	6444.7	6518.05	-73.3559
6.0264	6631.5	6757.29	-125.79
6.03	6915.39	7096.33	-180.941
6.0336	7361.96	7554.03	-192.073
6.0372	7987.86	8135.99	-148.132
6.0408	8775.96	8824.43	-48.4659
6.0444	9640.35	9568.76	71.5851
6.048	10473.3	10280.5	192.753
6.0516	11113.3	10838.3	274.983
6.0552	11456.4	11112.1	344.353
6.0588	11407.2	11017.1	390.021
6.0624	10976	10572	404.009
6.066	10211.2	9894.09	317.083
6.0696	9276.92	9129.18	147.742
6.0732	8355.36	8391.68	-36.3209
6.0768	7554.76	7749.96	-195.195
6.0804	6956.61	7233.68	-277.067
6.084	6561.25	6844.57	-283.318
6.0876	6313.65	6566.88	-253.231
6.0912	6170.08	6376.83	-206.753
6.0948	6097.63	6249.92	-152.289
6.0984	6050.64	6165.35	-114.708
6.102	6023.2	6107.71	-84.5061
6.1056	5991.46	6066.66	-75.2061
6.1092	5975.64	6035.84	-60.2022
6.1128	5956.63	6011.53	-54.8983
6.1164	5929.29	5991.6	-62.3129
6.12	5912.11	5974.83	-62.7226
6.1236	5904.89	5960.48	-55.5941
6.1272	5902.88	5948.04	-45.1626
6.1308	5890.72	5937.18	-46.4624
6.1344	5883.96	5927.62	-43.6635
6.138	5872.09	5919.16	-47.0728
6.1416	5874.82	5911.63	-36.8094
6.1452	5874.7	5904.9	-30.2052
6.1488	5867.73	5898.86	-31.1302
6.1524	5861.77	5893.41	-31.647
6.156	5853.58	5888.49	-34.9117
6.1596	5843.57	5884.03	-40.4578
6.1632	5846.96	5879.98	-33.0182
6.1668	5850.98	5876.29	-25.3105
6.1704	5841.77	5873.15	-31.3844
6.174	5845.07	5870.39	-25.3194
6.1776	5846.53	5867.9	-21.369
6.1812	5842.57	5865.66	-23.0851
6.1848	5843.92	5863.66	-19.7319
6.1884	5843.09	5861.87	-18.7849
6.192	5837.78	5860.3	-22.5119
6.1956	5830.57	5858.92	-28.3474
6.1992	5838.67	5857.73	-19.0596
6.2028	5831.72	5856.73	-25.013
6.2064	5825.9	5855.91	-30.0094
6.21	5834.01	5855.28	-21.2713
6.2136	5835.4	5854.82	-19.4258
6.2172	5843.12	5854.55	-11.4275
6.2208	5835.23	5854.47	-19.2401
6.2244	5829.81	5854.57	-24.7664
6.228	5831.65	5854.88	-23.2288
6.2316	5832.63	5855.39	-22.7583
6.2352	5843.47	5856.12	-12.6487
6.2388	5847.87	5857.09	-9.22044
6.2424	5843.15	5858.3	-15.1435
6.246	5841.35	5859.77	-18.4251
6.2496	5852.78	5861.54	-8.75242
6.2532	5857.15	5863.61	-6.46148
6.2568	5862.21	5866.03	-3.8151
6.2604	5871.58	5868.81	2.7693
6.264	5867.64	5872.02	-4.37829
6.2676	5865.31	5875.67	-10.3636
6.2712	5865.26	5879.84	-14.5885
6.2748	5871.02	5884.59	-13.5666
6.2784	5870.1	5889.97	-19.8706
6.282	5903.13	5896.09	7.04582
6.2856	5911.87	5903.03	8.83735
6.2892	5922.37	5910.92	11.4542
6.2928	5925.62	5919.9	5.72753
6.2964	5941.47	5930.13	11.3389
6.3	5972.83	5941.83	30.9999
6.3036	5984.08	5955.24	28.834
6.3072	6011.69	5970.67	41.0173
6.3108	6036.59	5988.5	48.0901
6.3144	6068.54	6009.19	59.3478
6.318	6109.02	6033.4	75.6217
6.3216	6134.39	6061.99	72.4016
6.3252	6195.38	6096.25	99.1359
6.3288	6262.66	6138.23	124.438
6.3324	6338.41	6191.36	147.041
6.336	6444.32	6261.54	182.776
6.3396	6577.11	6358.71	218.399
6.3432	6765.96	6499.01	266.949
6.3468	6990.86	6707.03	283.835
6.3504	7320.28	7017.21	303.069
6.354	7714.31	7472.78	241.525
6.3576	8284.32	8120.65	163.671
6.3612	9082.02	9000.7	81.3261
6.3648	10167	10130	37.0298
6.3684	11507.7	11483.2	24.4243
6.372	12993.9	12973.9	20.0774
6.3756	14460	14440.7	19.241
6.3792	15595	15652	-57.0645
6.3828	16272.9	16344.3	-71.4229
6.3864	16282.7	16319.7	-37.0033
6.39	15629.6	15568.1	61.4834
6.3936	14395.7	14289.8	105.953
6.3972	12805.5	12773.4	32.0889
6.4008	11154	11264.3	-110.308
6.4044	9679.61	9918.81	-239.203
6.408	8521.2	8813.06	-291.863
6.4116	7701.82	7963.3	-261.485
6.4152	7161.87	7346.27	-184.402
6.4188	6822.68	6918.09	-95.409
6.4224	6602.95	6629.8	-26.8505
6.426	6443.16	6437.66	5.49535
6.4296	6330.98	6307.86	23.1205
6.4332	6235.81	6216.95	18.854
6.4368	6152.83	6150.05	2.78061
6.4404	6100.56	6098.24	2.32034
6.444	6058.97	6056.42	2.55247
6.4476	6027.7	6021.63	6.06908
6.4512	5987.83	5992.13	-4.29792
6.4548	5958.01	5966.78	-8.77163
6.4584	5938.33	5944.81	-6.47803
6.462	5918.22	5925.64	-7.4245
6.4656	5887.18	5908.82	-21.6467
6.4692	5871.72	5893.99	-22.2746
6.4728	5869.5	5880.85	-11.3484
6.4764	5864.37	5869.13	-4.7593
6.48	5856.04	5858.62	-2.58036
6.4836	5844.07	5849.11	-5.04848
6.4872	5838.39	5840.44	-2.04647
6.4908	5821.86	5832.46	-10.6031
6.4944	5819.79	5825.12	-5.32173
6.498	5816.33	5818.35	-2.01998
6.5016	5801.75	5812.15	-10.395
6.5052	5792	5806.46	-14.4575
6.5088	5784.28	5801.25	-16.9685
6.5124	5776.78	5796.49	-19.7144
6.516	5766.67	5792.14	-25.472
6.5196	5761.3	5788.17	-26.8739
6.5232	5756.11	5784.58	-28.4651
6.5268	5748.39	5781.27	-32.8807
6.5304	5748.44	5778.19	-29.7448
6.534	5744.74	5775.35	-30.6186
6.5376	5734	5772.75	-38.7537
6.5412	5728.4	5770.37	-41.9759
6.5448	5733.8	5768.19	-34.3941
6.5484	5728.29	5766.21	-37.9222
6.552	5728.28	5764.41	-36.1306
6.5556	5731.68	5762.8	-31.1191
6.5592	5726.55	5761.35	-34.8014
6.5628	5731.24	5760.08	-28.8472
6.5664	5725.9	5758.98	-33.0773
6.57	5716.84	5758.04	-41.198
6.5736	5710.12	5757.26	-47.1487
6.5772	5716.9	5756.66	-39.755
6.5808	5710.5	5756.22	-45.7199
6.5844	5713.59	5755.97	-42.3833
6.588	5715.69	5755.92	-40.2341
6.5916	5706.7	5756.17	-49.472
6.5952	5704.83	5756.45	-51.6184
6.5988	5713.86	5756.92	-43.0632
6.6024	5710.71	5757.6	-46.8929
6.606	5708.16	5758.5	-50.3463
6.6096	5710.16	5759.64	-49.4836
6.6132	5721.7	5761.03	-39.3285
6.6168	5714.18	5762.69	-48.507
6.6204	5714.74	5764.64	-49.8991
6.624	5718.68	5766.91	-48.2344
6.6276	5730.19	5769.54	-39.3473
6.6312	5728.88	5772.56	-43.6746
6.6348	5726.52	5776.02	-49.4935
6.6384	5735.02	5779.97	-44.9461
6.642	5748.58	5784.49	-35.9074
6.6456	5757.69	5789.68	-31.9957
6.6492	5759.06	5795.71	-36.6461
6.6528	5763.1	5802.79	-39.6921
6.6564	5780.13	5811.32	-31.1834
6.66	5800.19	5821.87	-21.6794
6.6636	5814.36	5835.33	-20.9703
6.6672	5836.48	5852.93	-16.4472
6.6708	5873.06	5876.24	-3.17369
6.6744	5921.77	5907.01	14.7605
6.678	5980.26	5946.87	33.389
6.6816	6070.97	5996.8	74.1726
6.6852	6181.96	6056.51	125.454
6.6888	6311.27	6123.75	187.513
6.6924	6444.31	6193.81	250.503
6.696	6557.92	6259.4	298.518
6.6996	6658.26	6311.71	346.544
6.7032	6691.99	6343.34	348.648
6.7068	6708.48	6352.75	355.737
6.7104	6665.03	6346.37	318.659
6.714	6588.05	6335.54	252.517
6.7176	6525.05	6331.85	193.195
6.7212	6493.71	6345.61	148.1
6.7248	6498.19	6386.95	111.239
6.7284	6558.54	6468.31	90.2365
6.732	6704.89	6607.3	97.5889
6.7356	6906.86	6829.69	77.1725
6.7392	7213.46	7171.05	42.4183
6.7428	7656.22	7675.64	-19.4126
6.7464	8275.97	8390.62	-114.65
6.75	9172.52	9354.66	-182.141
6.7536	10344.5	10581.3	-236.83
6.7572	11787.4	12039.4	-252.02
6.7608	13389	13633.8	-244.781
6.7644	14966.7	15192.3	-225.622
6.768	16245.5	16470.8	-225.286
6.7716	17076.3	17198.3	-121.918
6.7752	17289.8	17184.3	105.539
6.7788	16826	16443.2	382.875
6.7824	15787.1	15206.1	580.972
6.786	14402.3	13790.3	611.946
6.7896	12963.1	12469.6	493.512
6.7932	11788	11429.2	358.799
6.7968	11036.2	10770.1	266.04
6.8004	10718.6	10520.5	198.094
6.804	10786.3	10645.3	140.974
6.8076	11084.6	11054.3	30.3406
6.8112	11463.2	11609.6	-146.426
6.8148	11781.9	12136.3	-354.349
6.8184	11917	12446.5	-529.455
6.822	11815.7	12392.8	-577.006
6.8256	11463.4	11937.8	-474.429
6.8292	10884.8	11174.1	-289.34
6.8328	10145.5	10258.9	-113.392
6.8364	9342.98	9335.19	7.78576
6.84	8533.94	8498.38	35.5621
6.8436	7834.43	7798.07	36.3647
6.8472	7257.76	7248.56	9.19307
6.8508	6816.45	6839.99	-23.5407
6.8544	6484.13	6548.82	-64.6932
6.858	6286.15	6346.98	-60.834
6.8616	6149.56	6208.25	-58.6936
6.8652	6057.6	6111.59	-53.9919
6.8688	5978.53	6041.91	-63.3789
6.8724	5926.94	5989.3	-62.3603
6.876	5889.62	5947.69	-58.0702
6.8796	5852.37	5913.46	-61.0892
6.8832	5816.89	5884.52	-67.6238
6.8868	5802.02	5859.57	-57.5458
6.8904	5782.71	5837.78	-55.0699
6.894	5759.45	5818.64	-59.1958
6.8976	5741.41	5801.7	-60.2848
6.9012	5731.62	5786.61	-54.9908
6.9048	5717.07	5773.12	-56.0508
6.9084	5706.57	5761	-54.434
6.912	5696.64	5750.09	-53.4531
6.9156	5685.48	5740.23	-54.7451
6.9192	5682.81	5731.3	-48.4844
6.9228	5671.99	5723.19	-51.1953
6.9264	5670.02	5715.82	-45.7951
6.93	5665.79	5709.11	-43.3233
6.9336	5666.25	5703	-36.7479
6.9372	5642.49	5697.44	-54.948
6.9408	5649.74	5692.38	-42.632
6.9444	5654.55	5687.78	-33.226
6.948	5648.84	5683.61	-34.7762
6.9516	5649.01	5679.85	-30.8475
6.9552	5636.3	5676.48	-40.1765
6.9588	5643.81	5673.47	-29.6524
6.9624	5652.65	5670.81	-18.1526
6.966	5651.61	5668.49	-16.8845
6.9696	5651.24	5666.52	-15.2778
6.9732	5645.88	5664.88	-18.9916
6.9768	5650.4	5663.57	-13.1684
6.9804	5647.48	5662.61	-15.1274
6.984	5638.42	5661.99	-23.5756
6.9876	5647.64	5661.75	-14.1016
6.9912	5649.14	5661.88	-12.7405
6.9948	5652.06	5662.42	-10.356
6.9984	5655.14	5663.39	-8.247
7.002	5650.41	5664.83	-14.4161
7.0056	5664.91	5666.78	-1.87223
7.0092	5671.37	5669.3	2.06225
7.0128	5667.89	5672.47	-4.58168
7.0164	5668.98	5676.37	-7.38925
7.02	5685.93	5681.12	4.80768
7.0236	5692.38	5686.91	5.4677
7.0272	5711.34	5693.98	17.3627
7.0308	5725.37	5702.7	22.672
7.0344	5737.37	5713.58	23.7903
7.038	5771.73	5727.35	44.3794
7.0416	5789.92	5744.89	45.0249
7.0452	5816.54	5767.27	49.264
7.0488	5851.68	5795.61	56.0737
7.0524	5889.12	5830.92	58.1985
7.056	5949.77	5874.04	75.7343
7.0596	6019.84	5925.55	94.2914
7.0632	6097.19	5986.08	111.109
7.0668	6196.63	6056.96	139.675
7.0704	6318.84	6141.65	177.183
7.074	6460.87	6248.29	212.581
7.0776	6628.03	6392.63	235.394
7.0812	6878.62	6599.3	279.319
7.0848	7192.3	6898.8	293.506
7.0884	7599.88	7320.81	279.079
7.092	8113.02	7885.69	227.324
7.0956	8713.45	8594.73	118.719
7.0992	9363.08	9419.66	-56.5869
7.1028	10007.4	10293.2	-285.779
7.1064	10585.6	11104.1	-518.533
7.11	11015.5	11705.8	-690.339
7.1136	11229.4	11952.3	-722.843
7.1172	11189.6	11766	-576.413
7.1208	10896.9	11193.3	-296.437
7.1244	10415.1	10377.8	37.3306
7.128	9776.65	9479.55	297.1
7.1316	9088.72	8619.83	468.893
7.1352	8403.65	7870.96	532.682
7.1388	7779.07	7264.77	514.299
7.1424	7282.74	6803.53	479.216
7.146	6892.55	6470.56	421.992
7.1496	6595.22	6240.08	355.139
7.1532	6382.21	6084.94	297.275
7.1568	6236.61	5981.53	255.084
7.1604	6119.83	5911.87	207.96
7.164	6040.4	5863.58	176.825
7.1676	5961.96	5828.78	133.187
7.1712	5904.84	5802.76	102.081
7.1748	5866.34	5782.82	83.5235
7.1784	5839.12	5767.38	71.7379
7.182	5822.67	5755.57	67.0975
7.1856	5791.92	5746.82	45.0972
7.1892	5782.85	5740.78	42.0709
7.1928	5769.41	5737.24	32.1706
7.1964	5770.92	5736.08	34.8401
7.2	5766.08	5737.24	28.8325
7.2036	5778.35	5740.78	37.5701
7.2072	5774.27	5746.8	27.4767
7.2108	5785.39	5755.49	29.8914
7.2144	5785.21	5767.19	18.0185
7.218	5807.43	5782.38	25.0521
7.2216	5831.67	5801.6	30.0616
7.2252	5850.03	5826.09	23.9443
7.2288	5891.93	5857.71	34.2226
7.2324	5938.83	5899.63	39.2033
7.236	6015.32	5957.09	58.2319
7.2396	6117.04	6038.51	78.5317
7.2432	6233.84	6156.62	77.2132
7.2468	6389.63	6329.27	60.3601
7.2504	6604.15	6579.21	24.9378
7.254	6903.05	6932.22	-29.1701
7.2576	7331.79	7412.85	-81.0664
7.2612	7946.45	8038.13	-91.6821
7.2648	8739.83	8809.44	-69.6107
7.2684	9688.98	9703.63	-14.6442
7.272	10739.6	10664.6	75.0231
7.2756	11763.6	11599.3	164.278
7.2792	12631.4	12388.2	243.212
7.2828	13262.3	12922.8	339.579
7.2864	13585.7	13160.1	425.601
7.29	13554.5	13140.6	413.935
7.2936	13183.7	12935.6	248.195
7.2972	12592.1	12584.2	7.86635
7.3008	11848.2	12084.2	-236.048
7.3044	11068.9	11432.7	-363.751
7.308	10309	10670	-361.03
7.3116	9607.68	9876.09	-268.411
7.3152	8962.73	9128.43	-165.697
7.3188	8376.43	8473.06	-96.6309
7.3224	7866.75	7922.97	-56.2212
7.326	7459.92	7469.12	-9.20513
7.3296	7144.49	7094.2	50.2898
7.3332	6897.96	6783.42	114.536
7.3368	6689.71	6527.55	162.16
7.3404	6495.67	6319.83	175.84
7.344	6320.59	6153.62	166.974
7.3476	6164.71	6022.31	142.405
7.3512	6019.6	5919.8	99.8009
7.3548	5923.11	5840.61	82.5035
7.3584	5843.42	5779.8	63.6155
7.362	5782.78	5733.05	49.7234
7.3656	5726.6	5696.71	29.8945
7.3692	5684.3	5667.88	16.4179
7.3728	5647.98	5644.43	3.55719
7.3764	5619.9	5624.83	-4.93481
7.38	5603.29	5608.08	-4.78216
7.3836	5582.68	5593.48	-10.8039
7.3872	5557.25	5580.6	-23.3474
7.3908	5544.43	5569.11	-24.6843
7.3944	5526.32	5558.81	-32.4814
7.398	5518.1	5549.5	-31.4019
7.4016	5510	5541.07	-31.0655
7.4052	5503.16	5533.39	-30.2314
7.4088	5492.08	5526.39	-34.3105
7.4124	5496.86	5519.98	-23.1169
7.416	5483.3	5514.1	-30.8001
7.4196	5466.39	5508.7	-42.3107
7.4232	5471.83	5503.74	-31.9047
7.4268	5464.05	5499.17	-35.1194
7.4304	5463.33	5494.96	-31.6261
7.434	5443.89	5491.09	-47.1948
7.4376	5449.75	5487.53	-37.7773
7.4412	5446.04	5484.27	-38.2287
7.4448	5448.24	5481.29	-33.0506
7.4484	5452.27	5478.58	-26.3107
7.452	5427.72	5476.14	-48.421
7.4556	5436.55	5473.97	-37.4171
7.4592	5447.27	5472.05	-24.7773
7.4628	5435.02	5470.4	-35.3779
7.4664	5438.08	5469.01	-30.9335
7.47	5440.74	5467.92	-27.1779
7.4736	5437.15	5467.12	-29.9636
7.4772	5441.17	5466.64	-25.4708
7.4808	5441.77	5466.5	-24.7364
7.4844	5457.88	5466.75	-8.86773
7.488	5452.18	5467.42	-15.2425
7.4916	5451.27	5468.58	-17.308
7.4952	5453.56	5470.28	-16.7174
7.4988	5460.77	5472.63	-11.8575
7.5024	5481.01	5475.74	5.27325
7.506	5482.72	5479.78	2.93659
7.5096	5507.15	5485.03	22.1183
7.5132	5516.58	5491.87	24.7098
7.5168	5525.39	5500.92	24.4629
7.5204	5549.13	5513.51	35.6147
7.524	5576.9	5531.12	45.7831
7.5276	5620.41	5556.28	64.1278
7.5312	5662.97	5592.64	70.3287
7.5348	5734.83	5645.14	89.6846
7.5384	5821.62	5720.05	101.563
7.542	5928.07	5824.58	103.49
7.5456	6061.59	5965.92	95.6694
7.5492	6236.66	6149.59	87.0717
7.5528	6417.71	6376.87	40.8424
7.5564	6646.93	6642.07	4.85585
7.56	6878.91	6930.54	-51.63
7.5636	7100.29	7218.71	-118.417
7.5672	7304.08	7475.77	-171.691
7.5708	7413.86	7664.74	-250.878
7.5744	7457.43	7745.94	-288.51
7.578	7403.56	7691.09	-287.528
7.5816	7262.23	7503.76	-241.527
7.5852	7036.95	7222.85	-185.895
7.5888	6765.66	6901.48	-135.825
7.5924	6484.17	6584.62	-100.451
7.596	6253	6301.13	-48.1292
7.5996	6040.29	6065.35	-25.0557
7.6032	5858.21	5880.72	-22.5145
7.6068	5727.88	5743.38	-15.5005
7.6104	5639.42	5645.36	-5.93996
7.614	5584.17	5577.37	6.79584
7.6176	5534.4	5530.74	3.65517
7.6212	5504.82	5498.46	6.36051
7.6248	5477.59	5475.41	2.1711
7.6284	5452.62	5458.22	-5.59537
7.632	5448.07	5444.74	3.3262
7.6356	5423.43	5433.72	-10.2851
7.6392	5404.99	5424.4	-19.4059
7.6428	5399.25	5416.34	-17.0912
7.6464	5388.12	5409.25	-21.1324
7.65	5374.15	5402.96	-28.8039
7.6536	5366.53	5397.31	-30.7825
7.6572	5362.37	5392.21	-29.8456
7.6608	5354.81	5387.57	-32.7662
7.6644	5359.68	5383.33	-23.6523
7.668	5348.2	5379.42	-31.2202
7.6716	5347.3	5375.81	-28.5095
7.6752	5329.17	5372.46	-43.2828
7.6788	5330.33	5369.33	-38.9965
7.6824	5330.36	5366.39	-36.0284
7.686	5324.26	5363.63	-39.369
7.6896	5324.2	5361.03	-36.8354
7.6932	5324.84	5358.59	-33.7518
7.6968	5322.84	5356.33	-33.4917
7.7004	5329.14	5354.2	-25.0564
7.704	5326.04	5352.07	-26.0347
7.7076	5323.04	5350.04	-27.0006
7.7112	5320.75	5348.1	-27.3445
7.7148	5316.31	5346.23	-29.9145
7.7184	5311.81	5344.43	-32.6209
7.722	5304.95	5342.71	-37.7611
7.7256	5319.14	5341.05	-21.9027
7.7292	5313.57	5339.44	-25.8753
7.7328	5310.68	5337.9	-27.2182
7.7364	5316.04	5336.41	-20.3679
7.74	5301.66	5334.97	-33.3065
7.7436	5294.78	5333.58	-38.8057
7.7472	5307.36	5332.25	-24.8907
7.7508	5306.07	5330.96	-24.8904
7.7544	5300.84	5329.72	-28.8776
7.758	5304.02	5328.53	-24.5065
7.7616	5299.16	5327.39	-28.2279
7.7652	5298.7	5326.29	-27.5969
7.7688	5292.63	5325.25	-32.6235
7.7724	5292.28	5324.26	-31.9827
7.776	5291.59	5323.32	-31.7366
7.7796	5290.41	5322.45	-32.0382
7.7832	5294.12	5321.63	-27.5034
7.7868	5283.46	5320.87	-37.4166
7.7904	5281.32	5320.19	-38.8689
7.794	5280.9	5319.58	-38.6759
7.7976	5275.98	5319.05	-43.0679
7.8012	5280.2	5318.61	-38.4098
7.8048	5290.92	5318.27	-27.3484
7.8084	5286.32	5318.04	-31.72
7.812	5292.77	5317.94	-25.163
7.8156	5290.37	5317.97	-27.6011
7.8192	5282.92	5318.16	-35.2421
7.8228	5293.25	5318.54	-25.2852
7.8264	5288.93	5319.12	-30.1901
7.83	5301.66	5319.96	-18.3001
7.8336	5301.21	5321.08	-19.8644
7.8372	5301.79	5322.55	-20.7534
7.8408	5304.13	5324.44	-20.3061
7.8444	5306.4	5326.86	-20.4565
7.848	5318.39	5329.97	-11.5828
7.8516	5314.62	5334.04	-19.4194
7.8552	5326.1	5339.5	-13.4009
7.8588	5348.07	5347.04	1.03137
7.8624	5363.51	5358.03	5.47207
7.866	5384.59	5374.69	9.89961
7.8696	5409.03	5399.57	9.45986
7.8732	5457.07	5436.35	20.7146
7.8768	5508.22	5489.31	18.9068
7.8804	5563.58	5562.65	0.9333
7.884	5651.62	5659.4	-7.78865
7.8876	5762.87	5779.85	-16.9752
7.8912	5887.92	5920.1	-32.1839
7.8948	6027.7	6070.36	-42.6605
7.8984	6162.09	6213.83	-51.7402
7.902	6243.99	6327.21	-83.2252
7.9056	6301.31	6385.57	-84.2559
7.9092	6313.49	6372.63	-59.1382
7.9128	6263.19	6291.3	-28.1137
7.9164	6157.35	6162.5	-5.15547
7.92	6019.2	6012.5	6.69291
7.9236	5859.62	5863.27	-3.65335
7.9272	5701.14	5728.87	-27.7356
7.9308	5577.03	5616.45	-39.4158
7.9344	5495.41	5527.95	-32.5418
7.938	5417.91	5461.83	-43.9237
7.9416	5375.59	5414.52	-38.9254
7.9452	5350.63	5381.74	-31.11
7.9488	5331.52	5359.45	-27.9352
7.9524	5310.25	5344.33	-34.0786
7.956	5298.81	5333.94	-35.1257
7.9596	5290.65	5326.64	-35.9873
7.9632	5286.07	5321.39	-35.3226
7.9668	5285.52	5317.58	-32.0657
7.9704	5278.74	5314.84	-36.0938
7.974	5277.69	5312.94	-35.2437
7.9776	5274.55	5311.77	-37.2124
7.9812	5274.78	5311.25	-36.4678
7.9848	5289.08	5311.35	-22.2713
7.9884	5279.74	5312.06	-32.316
7.992	5272.16	5313.38	-41.2241
7.9956	5278.71	5315.35	-36.6412
7.9992	5277.17	5318.01	-40.8419
8.0028	5288.23	5321.42	-33.1924
8.0064	5294.66	5325.68	-31.0209
8.01	5304.54	5330.91	-26.3732
8.0136	5303.9	5337.28	-33.3745
8.0172	5316.41	5345.02	-28.6144
8.0208	5332.82	5354.52	-21.7018
8.0244	5343.78	5366.36	-22.5875
8.028	5362.78	5381.55	-18.7663
8.0316	5397.57	5401.74	-4.17448
8.0352	5439.59	5429.69	9.9039
8.0388	5483.35	5469.68	13.6706
8.0424	5535.84	5528	7.83863
8.046	5607.87	5613.15	-5.28032
8.0496	5727.1	5735.37	-8.27039
8.0532	5894.74	5905.35	-10.615
8.0568	6117.14	6131.83	-14.6978
8.0604	6404.69	6418.24	-13.5514
8.064	6787.52	6758.78	28.7413
8.0676	7197.45	7134.47	62.9864
8.0712	7587.44	7509.77	77.6745
8.0748	7918.57	7831.95	86.6207
8.0784	8130.04	8038.45	91.5964
8.082	8181.94	8078.37	103.573
8.0856	8078.46	7941.18	137.283
8.0892	7837.62	7665.86	171.756
8.0928	7484.26	7317.61	166.65
8.0964	7108.69	6957.62	151.068
8.1	6776.26	6629.77	146.485
8.1036	6490.18	6360.95	129.236
8.1072	6292.97	6165.47	127.491
8.1108	6193.87	6049.93	143.942
8.1144	6161.86	6017.64	144.216
8.118	6216.21	6072.3	143.917
8.1216	6367.57	6219.57	148.002
8.1252	6625.41	6466.19	159.221
8.1288	6975.83	6816.32	159.516
8.1324	7392.63	7265.93	126.703
8.136	7865.09	7796.26	68.826
8.1396	8342.22	8367.33	-25.1088
8.1432	8759.16	8913.11	-153.951
8.1468	9055.47	9343.35	-287.888
8.1504	9197.1	9561.67	-364.569
8.154	9162.63	9505.56	-342.928
8.1576	8946.1	9185.56	-239.455
8.1612	8595.9	8680.84	-84.9338
8.1648	8129.44	8093.2	36.2422
8.1684	7617	7507.16	109.841
8.172	7102.82	6977.8	125.014
8.1756	6642.38	6533.74	108.638
8.1792	6273.06	6183.34	89.7221
8.1828	5971.37	5920.86	50.5024
8.1864	5744.15	5732.44	11.7097
8.19	5591.9	5601.21	-9.31378
8.1936	5492.4	5511.1	-18.6939
8.1972	5423.91	5448.88	-24.9778
8.2008	5378.33	5404.82	-26.4886
8.2044	5339.11	5372.3	-33.1882
8.208	5304.75	5347.15	-42.3946
8.2116	5291.63	5326.85	-35.2133
8.2152	5267.77	5309.91	-42.1407
8.2188	5257.22	5295.46	-38.234
8.2224	5241.23	5282.92	-41.6954
8.226	5224.14	5271.94	-47.7984
8.2296	5230.5	5262.25	-31.7511
8.2332	5218.83	5253.64	-34.8176
8.2368	5207.94	5245.97	-38.0349
8.2404	5206.53	5239.12	-32.585
8.244	5213.7	5232.97	-19.2732
8.2476	5211.26	5227.46	-16.2046
8.2512	5195.09	5222.52	-27.4341
8.2548	5180.35	5218.1	-37.7464
8.2584	5182.24	5214.15	-31.9103
8.262	5196.84	5210.63	-13.7845
8.2656	5194.69	5207.49	-12.7968
8.2692	5188.11	5204.54	-16.4326
8.2728	5192.18	5202.48	-10.2974
8.2764	5194.45	5200.97	-6.51558
8.28	5186.35	5200.13	-13.7782
8.2836	5193.75	5200.19	-6.44304
8.2872	5183.83	5201.54	-17.7128
8.2908	5203.7	5204.81	-1.10868
8.2944	5209.79	5210.94	-1.15637
8.298	5225.25	5221.29	3.95833
8.3016	5249.78	5237.58	12.1942
8.3052	5254	5261.65	-7.64624
8.3088	5289.45	5295.31	-5.86238
8.3124	5331.07	5339.7	-8.62659
8.316	5381.68	5394.64	-12.9625
8.3196	5434.06	5457.97	-23.9176
8.3232	5478.55	5525.19	-46.6387
8.3268	5515.65	5588.21	-72.5574
8.3304	5551.15	5636.46	-85.3012
8.334	5567.77	5659.23	-91.4527
8.3376	5562.95	5650.45	-87.4945
8.3412	5535.18	5612.4	-77.2244
8.3448	5478.29	5554.11	-75.816
8.3484	5429.22	5486.19	-56.9682
8.352	5370.8	5417.41	-46.6087
8.3556	5318.79	5353.9	-35.1119
8.3592	5273.71	5299.3	-25.5878
8.3628	5251.18	5255.02	-3.83662
8.3664	5219	5220.79	-1.78174
8.37	5187.05	5195.27	-8.216
8.3736	5172.92	5176.7	-3.78668
8.3772	5172.08	5163.31	8.77347
8.3808	5145.32	5153.57	-8.24372
8.3844	5132.82	5146.29	-13.4694
8.388	5139	5140.64	-1.63568
8.3916	5123.82	5136.05	-12.233
8.3952	5119	5132.18	-13.1791
8.3988	5119.58	5128.78	-9.20705
8.4024	5118.75	5125.74	-6.98423
8.406	5117.66	5122.96	-5.30203
8.4096	5114.65	5120.38	-5.73696
8.4132	5102.09	5117.98	-15.8877
8.4168	5106.59	5115.71	-9.12281
8.4204	5109.07	5113.57	-4.49197
8.424	5104.63	5111.52	-6.89382
8.4276	5107.82	5109.57	-1.74509
8.4312	5101.68	5107.69	-6.00895
8.4348	5095.56	5105.89	-10.3249
8.4384	5085	5104.14	-19.1415
8.442	5086.43	5102.45	-16.0196
8.4456	5085.44	5100.8	-15.3658
8.4492	5087.9	5099.2	-11.2991
8.4528	5082.53	5097.64	-15.1098
8.4564	5086.37	5096.11	-9.74446
8.46	5086.15	5094.77	-8.62047
8.4636	5081.22	5093.69	-12.4742
8.4672	5081.28	5092.64	-11.3563
8.4708	5074.72	5091.62	-16.8989
8.4744	5090.37	5090.64	-0.27234
8.478	5089.77	5089.74	0.03784
8.4816	5082.29	5088.78	-6.49325
8.4852	5080.98	5087.84	-6.86103
8.4888	5075.3	5086.92	-11.622
8.4924	5079.27	5086.03	-6.75517
8.496	5089.33	5085.15	4.18294
8.4996	5088.89	5084.29	4.60307
8.5032	5077.8	5083.44	-5.64744
8.5068	5078.64	5082.62	-3.98404
8.5104	5076.6	5081.81	-5.20898
8.514	5083.08	5081.02	2.06281
8.5176	5079.49	5080.23	-0.73957
8.5212	5074.27	5079.47	-5.19688
8.5248	5073.22	5078.72	-5.49905
8.5284	5074.57	5077.99	-3.42706
8.532	5069.45	5077.29	-7.83579
8.5356	5074.39	5076.6	-2.20552
8.5392	5074.08	5075.94	-1.85527
8.5428	5074.45	5075.3	-0.85145
8.5464	5071.28	5074.69	-3.41308
8.55	5088.21	5074.12	14.0927
8.5536	5083.51	5073.58	9.92715
8.5572	5080.93	5073.07	7.85536
8.5608	5089.68	5072.6	17.0766
8.5644	5083.82	5072.16	11.6564
8.568	5080.06	5071.75	8.30914
8.5716	5080.99	5071.36	9.62463
8.5752	5087.95	5071.02	16.9256
8.5788	5090.04	5070.75	19.2886
8.5824	5094.67	5070.6	24.0749
8.586	5089.77	5070.64	19.1305
8.5896	5081.11	5071.01	10.0981
8.5932	5083.46	5071.85	11.6091
8.5968	5072.5	5073.38	-0.87961
8.6004	5075.82	5075.83	-0.00773
8.604	5081.09	5079.45	1.63703
8.6076	5089	5084.43	4.5655
8.6112	5092.26	5090.84	1.4198
8.6148	5097.37	5098.51	-1.13506
8.6184	5094.4	5106.96	-12.5658
8.622	5100.62	5115.36	-14.7403
8.6256	5109.15	5122.37	-13.2172
8.6292	5111.55	5126.68	-15.1276
8.6328	5099.13	5127.16	-28.031
8.6364	5108.59	5123.45	-14.8643
8.64	5095.47	5116.45	-20.9777
8.6436	5088.11	5107.64	-19.5319
8.6472	5078.48	5098.43	-19.9503
8.6508	5083.47	5089.83	-6.35866
8.6544	5066.04	5082.41	-16.37
8.658	5068.36	5076.44	-8.08275
8.6616	5067.74	5071.91	-4.17463
8.6652	5060.64	5068.67	-8.02399
8.6688	5055.56	5066.48	-10.911
8.6724	5057.04	5065.1	-8.06086
8.676	5047.45	5064.31	-16.8611
8.6796	5048.72	5063.97	-15.245
8.6832	5047.53	5063.94	-16.4066
8.6868	5057.93	5064.17	-6.24097
8.6904	5059.35	5064.61	-5.25617
8.694	5043.25	5065.25	-21.9998
8.6976	5050.13	5066.09	-15.9587
8.7012	5053.1	5067.14	-14.0452
8.7048	5041.35	5068.42	-27.0613
8.7084	5054.94	5069.94	-14.9915
8.712	5056.9	5071.73	-14.8323
8.7156	5065.36	5073.83	-8.47469
8.7192	5066.39	5076.28	-9.89483
8.7228	5062.98	5079.13	-16.152
8.7264	5071.07	5082.45	-11.373
8.73	5073.89	5086.3	-12.4031
8.7336	5085.47	5090.77	-5.30379
8.7372	5084.63	5096	-11.3654
8.7408	5096.1	5102.11	-6.01713
8.7444	5110.52	5109.33	1.19279
8.748	5118.65	5117.93	0.7192
8.7516	5135.27	5128.37	6.89365
8.7552	5158.4	5141.38	17.0205
8.7588	5181.75	5158.17	23.572
8.7624	5220.06	5180.76	39.2998
8.766	5266.39	5212.39	53.9958
8.7696	5305.5	5258.02	47.4852
8.7732	5365	5324.7	40.2962
8.7768	5473.57	5421.67	51.9032
8.7804	5592.31	5559.71	32.6038
8.784	5744.32	5749.58	-5.2542
8.7876	5952.06	5999.44	-47.3781
8.7912	6247.04	6311.42	-64.3749
8.7948	6612.39	6677.76	-65.3725
8.7984	7006.85	7076.96	-70.1132
8.802	7410.24	7470.43	-60.1812
8.8056	7752.85	7802.12	-49.2663
8.8092	7987.18	8006.8	-19.6208
8.8128	8068.42	8032.76	35.6547
8.8164	7979.53	7871.21	108.321
8.82	7703.68	7563.49	140.191
8.8236	7304.75	7176.29	128.457
8.8272	6853.09	6771.69	81.4022
8.8308	6426.83	6393.58	33.2552
8.8344	6057.58	6067.41	-9.83301
8.838	5787.22	5804.04	-16.8188
8.8416	5593.7	5603.5	-9.79906
8.8452	5471.59	5458.82	12.7641
8.8488	5397.19	5359.55	37.6391
8.8524	5350.5	5294.49	56.0027
8.856	5323.37	5253.36	70.0159
8.8596	5311.41	5227.69	83.7173
8.8632	5292.96	5210.88	82.0765
8.8668	5270.68	5198.02	72.6539
8.8704	5258.04	5186.43	71.6092
8.874	5241.4	5171.79	69.615
8.8776	5212.42	5155.66	56.7652
8.8812	5197.51	5139.21	58.3068
8.8848	5172.14	5123.85	48.289
8.8884	5154.64	5110.78	43.8666
8.892	5147.34	5100.94	46.3942
8.8956	5134.71	5095.1	39.6095
8.8992	5140.22	5093.86	46.3646
8.9028	5147.37	5097.63	49.7406
8.9064	5169.71	5106.59	63.1146
8.91	5197.99	5120.55	77.4381
8.9136	5221.13	5138.71	82.4254
8.9172	5244.55	5159.49	85.0673
8.9208	5287.8	5180.32	107.474
8.9244	5315.96	5197.62	118.337
8.928	5330.75	5207.28	123.469
8.9316	5320.76	5206.11	114.649
8.9352	5314	5193.61	120.391
8.9388	5283.56	5172.35	111.215
8.9424	5246.32	5146.41	99.9089
8.946	5215.94	5119.67	96.2609
8.9496	5168.85	5095.13	73.7163
8.9532	5129.45	5074.04	55.4128
8.9568	5087	5056.07	30.9334
8.9604	5062.63	5041.99	20.6404
8.964	5041.54	5031.34	10.2012
8.9676	5018.82	5023.48	-4.66291
8.9712	5015.29	5017.72	-2.43093
8.9748	5007.61	5013.46	-5.8495
8.9784	4999.17	5010.22	-11.05
8.982	4999.05	5007.66	-8.60785
8.9856	4997.42	5005.55	-8.13231
8.9892	4997.93	5003.76	-5.83464
8.9928	4984.83	5002.21	-17.3833
8.9964	4995.48	5000.84	-5.35872
9	4997.65	4999.62	-1.9676
9.0036	4992.8	4998.53	-5.73497
9.0072	4987.83	4997.58	-9.74839
9.0108	4991.77	4996.74	-4.97344
9.0144	4998.66	4996.04	2.62362
9.018	5003.05	4995.46	7.5898
9.0216	5000.63	4995.02	5.60863
9.0252	5010.82	4994.73	16.0926
9.0288	5014.69	4994.6	20.0876
9.0324	5043.5	4994.64	48.8618
9.036	5044.4	4994.87	49.5274
9.0396	5052.45	4995.3	57.1557
9.0432	5076.04	4995.92	80.1179
9.0468	5092.89	4996.77	96.124
9.0504	5107.17	4997.88	109.293
9.054	5115.97	4999.35	116.624
9.0576	5126.26	5001.37	124.894
9.0612	5125.15	5004.25	120.899
9.0648	5115.41	5008.43	106.979
9.0684	5124.79	5014.44	110.345
9.072	5126.67	5022.85	103.817
9.0756	5128.9	5034.24	94.6592
9.0792	5152.53	5049.1	103.433
9.0828	5171.41	5067.75	103.656
9.0864	5196.01	5090.34	105.67
9.09	5237.48	5116.67	120.81
9.0936	5270.7	5146.26	124.438
9.0972	5302.68	5178.35	124.326
9.1008	5331.4	5212.48	118.92
9.1044	5363.18	5249.13	114.043
9.108	5384.63	5289.94	94.6924
9.1116	5420.25	5336.34	83.9102
9.1152	5441.39	5387.81	53.576
9.1188	5467.77	5440.43	27.3344
9.1224	5481.24	5486.47	-5.22945
9.126	5490.52	5515.56	-25.0367
9.1296	5487.54	5518.22	-30.6793
9.1332	5455.03	5491.07	-36.038
9.1368	5419.57	5438.28	-18.7146
9.1404	5364.72	5370.67	-5.94851
9.144	5308	5298.78	9.22139
9.1476	5242.69	5230.47	12.2255
9.1512	5177.04	5170.51	6.53136
9.1548	5125.34	5121.14	4.2069
9.1584	5086.06	5082.65	3.40644
9.162	5065.7	5054.07	11.6244
9.1656	5032.45	5033.7	-1.24871
9.1692	5008.34	5019.64	-11.304
9.1728	5001.29	5010.14	-8.84677
9.1764	5000.19	5003.78	-3.59529
9.18	4993.74	4999.53	-5.79004
9.1836	4983.1	4996.69	-13.5918
9.1872	4978.89	4994.81	-15.9223
9.1908	4975.83	4993.64	-17.8082
9.1944	4969.97	4993.02	-23.0467
9.198	4979.27	4992.86	-13.5904
9.2016	4983.8	4993.13	-9.32426
9.2052	4981.67	4993.8	-12.1261
9.2088	4978.31	4994.86	-16.5507
9.2124	4978.34	4996.34	-17.9944
9.216	4970.89	4998.24	-27.3509
9.2196	4975.83	5000.6	-24.7696
9.2232	4981.73	5003.45	-21.7174
9.2268	4989.9	5006.92	-17.0181
9.2304	4996.93	5011.23	-14.3027
9.234	5000.34	5016.54	-16.2027
9.2376	5005.55	5022.06	-16.5077
9.2412	5015.18	5028.5	-13.3221
9.2448	5015.81	5036.03	-20.2198
9.2484	5027.3	5044.88	-17.5811
9.252	5042.66	5055.37	-12.7106
9.2556	5054.62	5067.98	-13.3666
9.2592	5071.85	5083.5	-11.6532
9.2628	5097.29	5103.15	-5.86672
9.2664	5137.48	5129	8.47377
9.27	5172.48	5164.35	8.12749
9.2736	5232.08	5214.38	17.702
9.2772	5309.02	5286.62	22.3993
9.2808	5387.45	5391.22	-3.77603
9.2844	5488.89	5540.61	-51.7203
9.288	5642.51	5748.23	-105.72
9.2916	5873.41	6026.01	-152.605
9.2952	6203.38	6380.84	-177.46
9.2988	6666.57	6810.15	-143.58
9.3024	7256.2	7297.3	-41.1011
9.306	7898.3	7807.15	91.1569
9.3096	8523.42	8283.24	240.18
9.3132	9034.9	8651.13	383.773
9.3168	9327.86	8835.11	492.749
9.3204	9336.09	8789.16	546.929
9.324	9050	8523.22	526.786
9.3276	8510.23	8098.77	411.461
9.3312	7839.34	7596.77	242.569
9.3348	7125.69	7087.47	38.219
9.3384	6446.29	6618.98	-172.699
9.342	5933.39	6218.16	-284.771
9.3456	5601.06	5895.05	-293.989
9.3492	5366.01	5647.59	-281.584
9.3528	5238.16	5466.15	-227.987
9.3564	5163.14	5337.6	-174.466
9.36	5121.44	5248.54	-127.101
9.3636	5102.31	5187.28	-84.9761
9.3672	5069.44	5144.71	-75.2768
9.3708	5057.09	5114.35	-57.2639
9.3744	5050.37	5091.89	-41.5225
9.378	5035.32	5074.63	-39.3065
9.3816	5016.75	5060.92	-44.1693
9.3852	5018.89	5049.79	-30.9031
9.3888	5019.33	5040.64	-21.3111
9.3924	5007.87	5033.1	-25.2304
9.396	5008.63	5026.9	-18.2646
9.3996	5013.04	5021.86	-8.81856
9.4032	5010.6	5017.86	-7.26007
9.4068	4999.59	5014.8	-15.2125
9.4104	5004.9	5012.61	-7.7022
9.414	5008.12	5011.23	-3.11222
9.4176	5007.42	5010.65	-3.22567
9.4212	5023.41	5010.84	12.5613
9.4248	5028.3	5011.82	16.4731
9.4284	5029.67	5013.62	16.0484
9.432	5041.89	5016.35	25.5416
9.4356	5049.44	5020.32	29.1256
9.4392	5053.4	5025.16	28.2451
9.4428	5062.17	5030.92	31.2515
9.4464	5080.73	5038.06	42.6622
9.45	5092.58	5046.9	45.6788
9.4536	5118.81	5057.9	60.9107
9.4572	5156.71	5071.74	84.9671
9.4608	5199.87	5089.45	110.415
9.4644	5230.51	5112.59	117.92
9.468	5275.92	5143.25	132.661
9.4716	5330.51	5184.37	146.138
9.4752	5400.76	5239.73	161.031
9.4788	5494.8	5313.92	180.883
9.4824	5602.34	5411.89	190.448
9.486	5722.44	5538.26	184.18
9.4896	5857.04	5696.34	160.703
9.4932	6014.5	5887.16	127.337
9.4968	6213.97	6109.02	104.951
9.5004	6433.44	6356.95	76.4897
9.504	6647.65	6621.8	25.8535
9.5076	6895.08	6889.87	5.21911
9.5112	7125.49	7146.41	-20.9246
9.5148	7393.36	7385.59	7.7702
9.5184	7666.31	7621.24	45.067
9.522	7984.72	7885.6	99.1201
9.5256	8368.83	8212.56	156.267
9.5292	8790.35	8618.72	171.63
9.5328	9230.04	9092.78	137.265
9.5364	9660.36	9593.21	67.1535
9.54	10014.8	10051.1	-36.2371
9.5436	10236	10377.2	-141.177
9.5472	10260.7	10480.3	-219.553
9.5508	10074.3	10304	-229.686
9.5544	9692.16	9863.2	-171.037
9.558	9154.03	9238.88	-84.846
9.5616	8527.55	8534.75	-7.19233
9.5652	7861.26	7838.25	23.0078
9.5688	7254.14	7207.65	46.4881
9.5724	6733.59	6674.3	59.2929
9.576	6314.94	6248.48	66.462
9.5796	5978.66	5925.25	53.4187
9.5832	5744.93	5690.03	54.8929
9.5868	5576.19	5523.75	52.4435
9.5904	5449.59	5406.92	42.6757
9.594	5341.96	5322.65	19.3028
9.5976	5274.4	5258.42	15.9791
9.6012	5224.36	5206.42	17.9435
9.6048	5172.31	5162.52	9.78422
9.6084	5120.86	5124.76	-3.89745
9.612	5098.55	5092.15	6.40086
9.6156	5078.61	5064.11	14.4926
9.6192	5059.21	5040.2	19.0143
9.6228	5033.84	5019.95	13.8909
9.6264	5011.91	5002.86	9.05738
9.63	5000.15	4988.42	11.737
9.6336	4985.37	4976.13	9.24481
9.6372	4980.5	4965.55	14.9468
9.6408	4967.95	4956.31	11.6432
9.6444	4956.61	4948.1	8.51309
9.648	4952.8	4940.85	11.9547
9.6516	4930.88	4934.31	-3.42538
9.6552	4924.82	4928.36	-3.54332
9.6588	4925.46	4922.93	2.53467
9.6624	4913.75	4917.93	-4.1841
9.666	4916.19	4913.32	2.86651
9.6696	4905.15	4909.06	-3.90787
9.6732	4905.04	4905.1	-0.05923
9.6768	4900.97	4901.41	-0.4336
9.6804	4900.31	4897.96	2.35034
9.684	4895.81	4894.73	1.07933
9.6876	4894.47	4891.71	2.76171
9.6912	4884.65	4888.86	-4.2024
9.6948	4886.53	4886.17	0.35704
9.6984	4890.89	4883.63	7.25276
9.702	4883.8	4881.23	2.56093
9.7056	4877.63	4878.96	-1.32726
9.7092	4886.53	4876.79	9.74385
9.7128	4877.28	4874.69	2.58592
9.7164	4871.95	4872.64	-0.68581
9.72	4866.18	4870.7	-4.51748
9.7236	4864.23	4868.92	-4.68827
9.7272	4871.27	4867.22	4.0483
9.7308	4863.5	4865.59	-2.09634
9.7344	4864.47	4864.04	0.43128
9.738	4859.89	4862.54	-2.65501
9.7416	4863.31	4861.11	2.19534
9.7452	4858.64	4859.74	-1.09358
9.7488	4856.07	4858.42	-2.35024
9.7524	4859	4857.15	1.85341
9.756	4845.15	4855.93	-10.7796
9.7596	4854.69	4854.77	-0.0783
9.7632	4870.24	4853.64	16.6014
9.7668	4858.82	4852.56	6.26052
9.7704	4850.17	4851.53	-1.3586
9.774	4844.63	4850.54	-5.90346
9.7776	4851.05	4849.58	1.4621
9.7812	4840.12	4848.67	-8.54926
9.7848	4855.24	4847.8	7.43795
9.7884	4854.03	4846.97	7.06021
9.792	4844.55	4846.18	-1.6334
9.7956	4841.04	4845.32	-4.28249
9.7992	4829.23	4844.49	-15.2536
9.8028	4837.19	4843.7	-6.50306
9.8064	4842.15	4842.95	-0.79898
9.81	4831.77	4842.24	-10.4747
9.8136	4837.69	4841.58	-3.88549
9.8172	4837.8	4840.96	-3.16379
9.8208	4836.4	4840.4	-3.99896
9.8244	4841.03	4839.88	1.14265
9.828	4835.19	4839.42	-4.23234
9.8316	4839.48	4839.02	0.45234
9.8352	4844.78	4838.69	6.09211
9.8388	4841.87	4838.42	3.45078
9.8424	4844.32	4838.23	6.09303
9.846	4846.85	4838.11	8.73686
9.8496	4845.36	4838.1	7.26161
9.8532	4847.04	4838.18	8.86175
9.8568	4834.29	4838.37	-4.07969
9.8604	4851.96	4838.69	13.2681
9.864	4847.76	4839.16	8.59605
9.8676	4845.72	4839.8	5.92286
9.8712	4846.65	4840.62	6.03232
9.8748	4845.25	4841.67	3.58106
9.8784	4852.86	4842.97	9.88465
9.882	4855.51	4844.59	10.9189
9.8856	4863.17	4846.6	16.5706
9.8892	4860.66	4849.08	11.5703
9.8928	4875.06	4852.22	22.8442
9.8964	4882.13	4856.26	25.8727
9.9	4893.24	4861.63	31.6161
9.9036	4891.29	4869.02	22.2682
9.9072	4918.05	4879.52	38.5289
9.9108	4920.36	4894.74	25.6203
9.9144	4951.07	4916.93	34.1428
9.918	4990.13	4948.9	41.2247
9.9216	5043.26	4993.88	49.3778
9.9252	5077.57	5054.99	22.5808
9.9288	5149.74	5134.52	15.2288
9.9324	5248.09	5232.97	15.1221
9.936	5366.3	5347.89	18.4085
9.9396	5488	5473.01	14.9929
9.9432	5631.4	5597.21	34.1988
9.9468	5758.99	5704.14	54.8537
9.9504	5844.08	5774.27	69.8122
9.954	5858.02	5791.12	66.9019
9.9576	5833.81	5749.91	83.8996
9.9612	5744.84	5660.85	83.9864
9.9648	5614.92	5543.08	71.8354
9.9684	5449.52	5415.71	33.8096
9.972	5299.71	5293.07	6.64737
9.9756	5165.15	5184.08	-18.9347
9.9792	5063.55	5093.19	-29.6425
9.9828	4999.35	5021.38	-22.0367
9.9864	4954.56	4967.25	-12.6904
9.99	4931.45	4928.02	3.42463
9.9936	4907.48	4900.44	7.04002
9.9972	4901.01	4881.39	19.6191
10.0008	4893.33	4868.28	25.0556
10.0044	4881.5	4859.15	22.3537
10.008	4879.79	4852.65	27.1437
10.0116	4873.48	4847.89	25.5916
10.0152	4879.34	4844.32	35.029
10.0188	4879.23	4841.6	37.6257
10.0224	4873.07	4839.56	33.5064
10.026	4874.08	4838.07	36.0106
10.0296	4878.13	4837.05	41.0761
10.0332	4856.34	4836.48	19.8597
10.0368	4881.73	4836.33	45.4081
10.0404	4873.21	4836.58	36.6326
10.044	4873.47	4837.24	36.2377
10.0476	4877.21	4838.32	38.8967
10.0512	4880.47	4839.84	40.6281
10.0548	4887.16	4841.84	45.3232
10.0584	4888.63	4844.37	44.2616
10.062	4897.17	4847.5	49.6757
10.0656	4902.61	4851.32	51.2878
10.0692	4919.47	4855.99	63.4833
10.0728	4926.15	4861.81	64.3361
10.0764	4957.23	4868.71	88.5231
10.08	4981.43	4877.28	104.152
10.0836	5000.28	4888.18	112.095
10.0872	5022.93	4902.46	120.462
[truncated: 11,087 more rows]
[truncated: 8 more columns]

[truncated: 5 more sheets: Supplementary Figure 3B, Supplementary Figure 4A, Supplementary Figure 4B, Supplementary Figure 5A, Supplementary Figure 5B]
